# Supplementary material for: Integrative Transcriptomic Analyses of Hippocampal–Entorhinal System Subfields Identify Key Regulators in Alzheimer's Disease
Source: Adv Sci (Weinh). 2023 May 26;10(22):2300876. doi: 10.1002/advs.202300876 (PMC10401097; doi:10.1002/advs.202300876)
Supplement: Supplementary file 6 — Supplemental Table 5 [file ADVS-10-2300876-s004.xlsx]

## Sheet: Contents
Table S5. List of differentially expressed genes (DEGs) in each subfield in AD-early-pathology or AD-late-pathology vs. control.
Tab	Title	Content Description
Tab 1	CA1_early	List of differentially expressed genes (DEGs) in CA1 in AD-early-pathology vs. control.
Tab 2	CA1_late	List of differentially expressed genes (DEGs) in CA1 in AD-late-pathology vs. control.
Tab 3	CA2_early	List of differentially expressed genes (DEGs) in CA2 in AD-early-pathology vs. control.
Tab 4	CA2_late	List of differentially expressed genes (DEGs) in CA2 in AD-late-pathology vs. control.
Tab 5	CA3_early	List of differentially expressed genes (DEGs) in CA3 in AD-early-pathology vs. control.
Tab 6	CA3_late	List of differentially expressed genes (DEGs) in CA3 in AD-late-pathology vs. control.
Tab 7	CA4_early	List of differentially expressed genes (DEGs) in CA4 in AD-early-pathology vs. control.
Tab 8	CA4_late	List of differentially expressed genes (DEGs) in CA4 in AD-late-pathology vs. control.
Tab 9	EC_early	List of differentially expressed genes (DEGs) in EC in AD-early-pathology vs. control.
Tab 10	EC_late	List of differentially expressed genes (DEGs) in EC in AD-late-pathology vs. control.

## Sheet: CA1_early
	log2FoldChange	pvalue	padj
GTPBP1	0.66173	1.68335e-06	0.0136957
NDUFC1	0.681944	1.39445e-06	0.0136957
MATR3	-0.919442	8.28434e-06	0.0447492
THRA	0.759854	2.47507e-05	0.0447492
SAA2	3.27243	2.40694e-05	0.0447492
SLC38A6	-0.609341	1.8575e-05	0.0447492
UBA52	0.847442	1.78841e-05	0.0447492
AC024592.3	1.23682	2.01751e-05	0.0447492

## Sheet: CA1_late
	log2FoldChange	pvalue	padj
ZNHIT2	1.65648	1.50881e-10	1.22757e-06
MED16	0.961452	1.36159e-10	1.22757e-06
AKAP7	-0.931238	4.30855e-10	1.95749e-06
RBM42	1.01179	4.81192e-10	1.95749e-06
ZNF638	-1.04955	1.21512e-09	2.19694e-06
KIAA0586	-0.844449	1.17108e-09	2.19694e-06
PIGT	1.02775	1.03959e-09	2.19694e-06
PNPLA2	1.21199	7.13787e-10	2.19694e-06
AC024592.3	1.73501	1.03387e-09	2.19694e-06
FBLN1	1.3778	2.09322e-09	3.05453e-06
RABAC1	1.34941	2.07354e-09	3.05453e-06
GOLGA4	-0.897482	2.44032e-09	3.05453e-06
CCDC102B	-1.08458	2.26767e-09	3.05453e-06
KIAA2013	0.988209	3.98953e-09	4.63697e-06
RTN4R	1.80542	4.51713e-09	4.90019e-06
CEP350	-0.908269	6.8732e-09	6.21337e-06
ZNF503	1.04707	6.46441e-09	6.21337e-06
ZNF160	-0.985032	6.85669e-09	6.21337e-06
PIBF1	-1.10563	7.3256e-09	6.2738e-06
GPR173	0.67023	8.0723e-09	6.56762e-06
NOL8	-0.854657	9.15229e-09	7.09172e-06
CHPF	1.29588	9.62536e-09	7.11927e-06
COMT	1.03637	1.19591e-08	7.48457e-06
CDK9	0.613869	1.195e-08	7.48457e-06
SP2	0.926997	1.15149e-08	7.48457e-06
ITSN2	-0.71508	1.13225e-08	7.48457e-06
ARL2	0.893905	1.2739e-08	7.6774e-06
IRF2BPL	0.950281	1.36672e-08	7.9426e-06
PUF60	0.748482	1.49733e-08	8.40157e-06
MPHOSPH9	-0.84357	1.65843e-08	8.43311e-06
C12orf57	1.15274	1.64845e-08	8.43311e-06
SCN9A	-1.33567	1.61062e-08	8.43311e-06
TMSB10	1.36311	1.87559e-08	8.92629e-06
ANKRD26	-1.22251	1.90019e-08	8.92629e-06
AKAP9	-1.18222	1.91999e-08	8.92629e-06
DVL3	0.61355	1.9795e-08	8.94735e-06
TBC1D8B	-0.929993	2.11328e-08	9.29386e-06
VKORC1	1.08612	2.215e-08	9.48487e-06
TMEM115	0.874949	2.41818e-08	1.00678e-05
ZNF580	0.758684	2.47488e-08	1.00678e-05
ATRX	-0.790684	3.04016e-08	1.05307e-05
TRIP11	-1.02633	2.75611e-08	1.05307e-05
CEP152	-1.20855	2.67044e-08	1.05307e-05
MED25	0.721759	3.24607e-08	1.05307e-05
OGDH	0.799447	3.06381e-08	1.05307e-05
ATAD2B	-0.814805	3.27743e-08	1.05307e-05
RPL27	1.33197	2.90598e-08	1.05307e-05
RAMP1	1.42269	3.12303e-08	1.05307e-05
DUSP23	1.54599	3.0441e-08	1.05307e-05
SHARPIN	0.840807	3.30054e-08	1.05307e-05
SCAMP4	0.850993	3.10174e-08	1.05307e-05
CCDC186	-1.00293	3.38934e-08	1.0606e-05
NOSIP	0.893937	3.76649e-08	1.15638e-05
PRKG2	-0.990527	4.04888e-08	1.19788e-05
DNAAF5	0.681742	4.00285e-08	1.19788e-05
SCAND1	1.34618	4.15671e-08	1.20782e-05
RAVER1	0.919817	4.35783e-08	1.24405e-05
MAF1	0.875953	4.58478e-08	1.28627e-05
POLR2I	0.998904	4.78262e-08	1.29705e-05
ALKBH7	0.953494	4.73251e-08	1.29705e-05
CLPP	1.12727	4.94067e-08	1.3024e-05
VPS51	0.934189	5.00398e-08	1.3024e-05
PARG	-0.657572	5.04246e-08	1.3024e-05
PCSK1N	1.73557	5.26721e-08	1.31859e-05
TASOR2	-0.58934	5.20579e-08	1.31859e-05
PEPD	1.02546	5.40521e-08	1.33263e-05
MFSD10	0.850351	5.65634e-08	1.37373e-05
RFX2	1.07472	6.11291e-08	1.46278e-05
CRLF1	1.78679	6.75665e-08	1.59339e-05
DHX29	-0.631046	6.98641e-08	1.60117e-05
LRP1	0.960098	6.95662e-08	1.60117e-05
PLTP	1.33394	7.15984e-08	1.60695e-05
AHDC1	0.775994	7.53435e-08	1.60695e-05
C11orf68	0.839598	7.62605e-08	1.60695e-05
CPLANE1	-0.917726	7.70293e-08	1.60695e-05
CEP290	-1.39209	7.57192e-08	1.60695e-05
CRIP1	2.05442	7.28171e-08	1.60695e-05
SLC22A17	1.1897	8.49768e-08	1.69826e-05
ZNF574	0.880481	8.53048e-08	1.69826e-05
THRA	0.947903	8.32101e-08	1.69826e-05
THAP11	1.09227	8.58226e-08	1.69826e-05
BCL9L	0.886718	8.66246e-08	1.69826e-05
SENP6	-0.930375	8.82337e-08	1.70852e-05
DTX1	0.858261	8.9248e-08	1.70852e-05
POLR2L	1.38004	9.29329e-08	1.75838e-05
NDUFA11	0.98563	1.06466e-07	1.99127e-05
CHD1	-1.01521	1.19333e-07	2.20658e-05
BDP1	-1.08745	1.24756e-07	2.28094e-05
MZT2B	1.09011	1.29303e-07	2.3378e-05
UBA52	1.0226	1.3288e-07	2.37606e-05
CEP135	-1.16911	1.41382e-07	2.50062e-05
DDX46	-0.689751	1.45948e-07	2.55362e-05
CCDC82	-1.17874	1.5418e-07	2.66896e-05
BRWD1	-0.667208	1.58248e-07	2.71054e-05
RPS6KC1	-0.83273	1.60221e-07	2.71575e-05
KRIT1	-0.623614	1.63469e-07	2.74223e-05
RHBDD2	1.29981	1.73344e-07	2.76884e-05
DDX54	0.746842	1.73563e-07	2.76884e-05
DST	-0.988695	1.68217e-07	2.76884e-05
U2SURP	-0.827225	1.70219e-07	2.76884e-05
COX8A	1.57036	1.6972e-07	2.76884e-05
ZNF37A	-0.961082	1.8109e-07	2.77576e-05
MEGF8	0.90113	1.81295e-07	2.77576e-05
CD81	1.14866	1.75765e-07	2.77576e-05
PGLS	0.915588	1.82959e-07	2.77576e-05
METTL26	0.870136	1.8061e-07	2.77576e-05
MFAP4	2.10869	1.84232e-07	2.77576e-05
LTBP4	0.983151	1.99395e-07	2.90507e-05
LUC7L3	-1.06438	1.97708e-07	2.90507e-05
IRF2BP1	0.831053	1.99955e-07	2.90507e-05
GPC4	1.12099	2.13685e-07	3.07411e-05
POLR3G	-1.29284	2.15369e-07	3.07411e-05
RFX1	0.88861	2.18234e-07	3.08791e-05
ZNF385D	-1.61831	2.21361e-07	3.10517e-05
ZNF182	-1.08242	2.27897e-07	3.14266e-05
ARAF	0.739859	2.43342e-07	3.21923e-05
TRIM28	0.698809	2.43176e-07	3.21923e-05
RBM26	-0.720051	2.39589e-07	3.21923e-05
INTS5	1.12919	2.38035e-07	3.21923e-05
ZNF480	-1.06244	2.37921e-07	3.21923e-05
TAOK3	-0.618842	2.46417e-07	3.23363e-05
RAB11B	0.736701	2.57144e-07	3.33183e-05
H4C12	1.85635	2.57996e-07	3.33183e-05
ZDHHC1	0.956915	2.75373e-07	3.49862e-05
ZNF761	-1.12659	2.73621e-07	3.49862e-05
BMS1	-0.600787	2.77361e-07	3.49862e-05
CELSR2	0.947674	2.87719e-07	3.60136e-05
NEK1	-0.748207	3.08829e-07	3.83608e-05
OFD1	-0.854297	3.33246e-07	4.02023e-05
TIMM13	0.963893	3.3726e-07	4.02023e-05
STK38	-0.75843	3.39915e-07	4.02023e-05
NDST4	-3.20401	3.33706e-07	4.02023e-05
ZSCAN12	-0.864992	3.41966e-07	4.02023e-05
PEF1	0.840319	3.28161e-07	4.02023e-05
C4B	2.08532	3.43419e-07	4.02023e-05
ZNF717	-0.958388	3.39866e-07	4.02023e-05
GRIK1	-1.58625	3.48579e-07	4.05148e-05
EPN1	0.788998	3.93905e-07	4.48652e-05
NEMF	-0.662992	3.90954e-07	4.48652e-05
THAP4	0.797731	3.9428e-07	4.48652e-05
CDC42BPA	-0.688176	3.99008e-07	4.50879e-05
UBB	0.96522	4.14743e-07	4.65427e-05
FBXL14	0.97567	4.1829e-07	4.66193e-05
ZC3H11A	-0.648631	4.27917e-07	4.73678e-05
ERCC6L2	-0.800329	4.32193e-07	4.75179e-05
GPAA1	0.854585	4.39075e-07	4.79505e-05
CSRP1	1.27226	4.49603e-07	4.87729e-05
TTC14	-0.899951	4.53117e-07	4.88286e-05
TDRD3	-0.844996	4.58624e-07	4.90969e-05
XRN1	-0.765377	4.72415e-07	5.02428e-05
CCDC88A	-1.08521	5.01295e-07	5.26263e-05
ZMYM2	-0.735009	5.09297e-07	5.30198e-05
ZNF835	0.999952	5.1156e-07	5.30198e-05
GOLGB1	-0.91601	5.29258e-07	5.45069e-05
ZNF746	0.581105	5.37255e-07	5.47601e-05
H4C11	1.8735	5.38447e-07	5.47601e-05
PRPF4B	-0.744634	5.4259e-07	5.48387e-05
C19orf53	1.18839	5.4966e-07	5.52103e-05
IFITM1	1.85068	5.62542e-07	5.61576e-05
ZGRF1	-1.35379	5.77554e-07	5.73047e-05
ZNF575	1.13104	5.8817e-07	5.73096e-05
TMEM151A	1.10654	5.84843e-07	5.73096e-05
JRKL	-0.702029	5.84554e-07	5.73096e-05
ZNF451	-0.702787	6.21953e-07	5.84995e-05
CTSD	1.21706	6.19598e-07	5.84995e-05
NAA15	-0.613574	6.06967e-07	5.84995e-05
ATR	-0.778838	6.20004e-07	5.84995e-05
NCKIPSD	0.728081	6.09896e-07	5.84995e-05
HAUS3	-0.841977	6.20723e-07	5.84995e-05
GNPTG	0.75382	6.39132e-07	5.96369e-05
VPS18	0.661071	6.41375e-07	5.96369e-05
TECR	0.894929	6.4885e-07	5.99891e-05
TMBIM6	1.35036	6.57039e-07	6.0403e-05
TGS1	-0.787982	6.92638e-07	6.29643e-05
MT-ND6	-1.80759	6.88989e-07	6.29643e-05
ANKRD36C	-0.931145	7.07406e-07	6.39495e-05
TMF1	-0.708452	7.20907e-07	6.481e-05
CAPS	1.62195	7.44598e-07	6.6572e-05
DPM3	1.14167	8.07654e-07	7.1815e-05
REV3L	-0.858575	8.55745e-07	7.56776e-05
SRFBP1	-0.862669	8.95044e-07	7.87252e-05
SMARCAD1	-0.765223	9.07196e-07	7.89406e-05
U2AF2	0.760375	9.58197e-07	8.16569e-05
VANGL2	0.973577	9.53171e-07	8.16569e-05
LTBP3	0.752243	9.58177e-07	8.16569e-05
KCNJ4	1.37956	9.58484e-07	8.16569e-05
RARS2	-0.63084	1.02932e-06	8.66988e-05
CTU2	0.760221	1.03365e-06	8.66988e-05
AP2A1	0.644361	1.06229e-06	8.86439e-05
TTF1	-0.748462	1.1125e-06	9.23602e-05
EDF1	1.04543	1.12497e-06	9.2921e-05
KIAA1109	-0.583328	1.13231e-06	9.30555e-05
POM121	0.79542	1.14006e-06	9.32211e-05
MAP2K2	0.591373	1.15207e-06	9.33977e-05
C9orf24	1.31833	1.1537e-06	9.33977e-05
PRDX5	1.04987	1.17472e-06	9.41627e-05
ZNF224	-0.978366	1.16947e-06	9.41627e-05
NR2C1	-0.949276	1.19401e-06	9.52396e-05
RAB11FIP2	-0.641412	1.21517e-06	9.6126e-05
SPATA5	-0.617468	1.21693e-06	9.6126e-05
CASP8AP2	-1.07391	1.23005e-06	9.65381e-05
KCNA5	1.12842	1.23995e-06	9.65381e-05
KNTC1	-0.746903	1.23967e-06	9.65381e-05
ATP6V0E1	0.995777	1.24745e-06	9.66407e-05
MIOS	-0.668512	1.25315e-06	9.66407e-05
DISP3	1.57243	1.26255e-06	9.69066e-05
PMS1	-0.929993	1.31174e-06	9.88179e-05
NDUFB7	1.16722	1.29748e-06	9.88179e-05
RSRC2	-0.708839	1.3088e-06	9.88179e-05
SIGMAR1	0.819126	1.30082e-06	9.88179e-05
PHF14	-0.646299	1.33015e-06	9.88653e-05
DPM2	0.8069	1.32514e-06	9.88653e-05
MEPCE	0.751489	1.33487e-06	9.88653e-05
SPNS1	0.757461	1.34669e-06	9.91551e-05
ZSCAN26	-0.930381	1.35307e-06	9.91767e-05
CEP162	-0.989598	1.36462e-06	9.95745e-05
TPR	-0.759654	1.4734e-06	0.000107032
ZNF507	-0.70041	1.48671e-06	0.000107519
NPAT	-0.749017	1.53513e-06	0.000110366
ZNF600	-0.96918	1.53964e-06	0.000110366
MRPL20	0.652796	1.55718e-06	0.000111133
ZNF484	-0.84758	1.61086e-06	0.000113992
HNRNPDL	-0.831098	1.61124e-06	0.000113992
NDUFC1	0.666099	1.63714e-06	0.000115323
CHST7	1.32513	1.72286e-06	0.00012032
ADPRS	0.896544	1.74126e-06	0.00012047
GMPR	1.62988	1.74342e-06	0.00012047
CCDC66	-0.800786	1.74723e-06	0.00012047
PHF3	-0.799165	1.79959e-06	0.000123556
TIGD7	-0.834649	1.83777e-06	0.000125648
RBM41	-0.957373	1.85265e-06	0.000126081
FBXO2	0.989347	1.8596e-06	0.000126081
UPF2	-0.758136	1.88073e-06	0.000126352
SNRPD1	-0.701224	1.8869e-06	0.000126352
RNF26	0.836537	1.88239e-06	0.000126352
TUT4	-0.764	1.90013e-06	0.000126717
ARID4A	-0.825832	1.93466e-06	0.000127311
TMEM109	1.02946	1.93587e-06	0.000127311
HSPB2	1.137	1.91808e-06	0.000127311
ZFP69	-0.912864	1.96832e-06	0.000128628
ZFC3H1	-0.784557	2.02033e-06	0.000131223
PLXNB2	0.689354	2.02414e-06	0.000131223
APLP1	0.872651	2.07666e-06	0.000134093
GSTP1	0.951344	2.09913e-06	0.000135008
ATN1	0.679148	2.11605e-06	0.000135561
FANCM	-1.08494	2.14796e-06	0.000137065
ZMYM5	-0.88961	2.18264e-06	0.000138734
NDUFAF3	0.844088	2.27766e-06	0.000144211
SHPRH	-0.777255	2.29995e-06	0.000145057
ZDHHC8	0.701034	2.37592e-06	0.000148531
ANKRD12	-0.759648	2.38242e-06	0.000148531
PLD3	0.975247	2.37001e-06	0.000148531
CRYBG3	-0.857566	2.41982e-06	0.000148586
CLPTM1	0.743462	2.40698e-06	0.000148586
PTPRS	0.710223	2.39505e-06	0.000148586
FZD7	1.03154	2.41676e-06	0.000148586
NOC3L	-0.748355	2.44253e-06	0.000149417
RHPN1	1.01282	2.48129e-06	0.000151002
BPTF	-0.706189	2.48701e-06	0.000151002
USP34	-0.750764	2.52353e-06	0.00015265
NTN1	0.992628	2.5528e-06	0.000153849
DAD1	0.811967	2.62898e-06	0.000157855
TAF1D	-0.884581	2.64069e-06	0.000157976
ROMO1	1.38631	2.72755e-06	0.000160039
LLGL1	0.911243	2.69688e-06	0.000160039
CARM1	0.678904	2.72029e-06	0.000160039
ZNF25	-0.81631	2.74403e-06	0.000160039
PLEC	1.01934	2.74106e-06	0.000160039
ZNF777	0.683636	2.70516e-06	0.000160039
C4orf48	1.65339	2.69909e-06	0.000160039
PCBP1	0.738362	2.78363e-06	0.000161193
BCAT1	-1.04505	2.80066e-06	0.000161604
AGT	1.29647	2.86221e-06	0.000163993
PTPRF	0.667663	2.90897e-06	0.000165506
NBEAL1	-0.850487	2.90728e-06	0.000165506
TRIP4	-0.684347	3.00149e-06	0.000169323
TCIM	-1.6167	3.0385e-06	0.000169323
SSC5D	1.2814	2.99677e-06	0.000169323
NAA38	1.13093	3.02663e-06	0.000169323
RTN4RL2	1.51192	3.029e-06	0.000169323
WDR83OS	0.960988	3.16365e-06	0.000175696
ELOF1	1.05338	3.19249e-06	0.000176694
RGPD5	-0.786239	3.22727e-06	0.000178014
ESRRG	-0.969127	3.25505e-06	0.00017894
NOTCH1	0.909843	3.28622e-06	0.000180045
OTX1	1.24608	3.34207e-06	0.000181224
ZUP1	-1.04164	3.35229e-06	0.000181224
CIAO2B	1.18822	3.37542e-06	0.00018127
VAMP5	1.32173	3.36685e-06	0.00018127
ZNF700	-0.781191	3.44247e-06	0.000184263
ZNF483	-0.772942	3.48388e-06	0.000185868
CNTRL	-0.966277	3.52013e-06	0.000186695
CWF19L2	-0.806083	3.52233e-06	0.000186695
ZNF131	-0.618907	3.66632e-06	0.00019333
CDH4	0.875992	3.67127e-06	0.00019333
MOSPD3	0.801777	3.69351e-06	0.000193374
ANKRD36	-1.01791	3.70613e-06	0.000193374
SLC52A2	0.911443	3.70777e-06	0.000193374
VASN	1.53821	3.74004e-06	0.00019369
BAZ1A	-1.00325	3.74953e-06	0.00019369
PHGDH	1.02417	3.77106e-06	0.000194186
NFYA	-0.676354	3.7841e-06	0.000194243
TCF7L1	0.967028	3.81537e-06	0.00019462
MORC3	-0.710994	3.81428e-06	0.00019462
KIF3A	-0.664922	3.86409e-06	0.000195877
WDR34	1.01528	3.91991e-06	0.000197476
C4A	1.71306	4.0059e-06	0.000200566
ZNF197	-0.736241	4.04727e-06	0.000202016
PCM1	-0.72905	4.07322e-06	0.000202689
SENP7	-0.876096	4.09774e-06	0.000202932
ABHD14A	1.03834	4.12361e-06	0.000203332
POLK	-0.775301	4.19089e-06	0.000205238
WDR24	0.739911	4.20012e-06	0.000205238
DHRS4	0.707685	4.1752e-06	0.000205238
TNC	1.60162	4.31385e-06	0.000210165
MIA2	-0.691952	4.45732e-06	0.000215221
OXNAD1	-0.641508	4.45005e-06	0.000215221
PRPF18	-0.740475	4.44105e-06	0.000215221
FLYWCH1	0.784555	4.51845e-06	0.000217527
H4C2	1.78804	4.54392e-06	0.000218108
ZZZ3	-0.960961	4.59294e-06	0.000219813
THOC1	-0.878055	4.77151e-06	0.000226625
MSH3	-0.632771	4.77706e-06	0.000226625
MRPS24	0.986263	4.82607e-06	0.000227301
MZT2A	0.968836	4.83321e-06	0.000227301
PRAG1	0.879601	4.81321e-06	0.000227301
BEST3	-1.16301	4.90873e-06	0.000228868
EEFSEC	0.769818	4.90603e-06	0.000228868
IFT81	-0.783518	4.96725e-06	0.000230514
PSAP	0.999766	4.98654e-06	0.000230514
ZNF300	-1.2228	5.07199e-06	0.0002338
SP100	-0.907172	5.09936e-06	0.000234398
CENPJ	-0.911362	5.17157e-06	0.000237047
OBSL1	0.736661	5.26704e-06	0.000239931
FBXW9	1.04849	5.27871e-06	0.000239931
ZNF408	0.736749	5.26816e-06	0.000239931
PRMT6	0.587951	5.35194e-06	0.000242031
C5orf49	1.20231	5.35466e-06	0.000242031
TMEM59L	1.12543	5.44982e-06	0.000245649
UBE2M	0.624589	5.48648e-06	0.000246049
PRPF40A	-0.588204	5.48892e-06	0.000246049
FKBP8	0.63378	5.60194e-06	0.000249739
DNAJC2	-0.934693	5.58876e-06	0.000249739
ARHGDIA	0.633457	5.6567e-06	0.000251491
EIF6	0.795748	5.72903e-06	0.000253323
NAT14	1.10439	5.76942e-06	0.000254382
SHLD2	-0.724648	5.78425e-06	0.000254382
BCLAF3	-0.906096	6.00258e-06	0.000262564
JUP	0.921775	6.16254e-06	0.000268839
LSM7	1.21553	6.27621e-06	0.000271613
ZFPL1	0.622013	6.27025e-06	0.000271613
HLA-DRB1	2.30464	6.26384e-06	0.000271613
H2AX	0.927534	6.37653e-06	0.000275222
PLEKHH3	0.712626	6.49169e-06	0.000279452
VPS50	-0.681781	6.60918e-06	0.000283012
JMJD1C	-0.783882	6.79471e-06	0.000289823
RCE1	0.736405	6.80385e-06	0.000289823
SLC8A2	1.30198	6.84395e-06	0.000290769
SMOX	0.907867	6.88828e-06	0.000291891
MTLN	1.2968	6.96102e-06	0.000294207
ESF1	-1.00849	7.21629e-06	0.00030342
CD320	0.862982	7.20173e-06	0.00030342
BLZF1	-0.785963	7.26442e-06	0.000303873
WDR38	2.73536	7.25255e-06	0.000303873
ATG4D	0.629178	7.32377e-06	0.00030557
ATP6V1F	0.927554	7.38698e-06	0.000307419
RSPH9	1.77793	7.43839e-06	0.000307983
GRINA	0.886869	7.43261e-06	0.000307983
TMEM205	0.894052	7.47127e-06	0.00030856
RB1CC1	-0.850487	7.4914e-06	0.000308608
POMGNT2	0.915778	7.53207e-06	0.000309441
ZNF624	-1.03484	7.68624e-06	0.00031346
LRP5	0.97426	7.71767e-06	0.000313955
IFI27L2	0.974924	7.76436e-06	0.000315066
BLOC1S1	0.995733	7.82771e-06	0.000316847
ZNF865	0.76857	8.01725e-06	0.000323714
MTCH1	0.795072	8.07414e-06	0.000324401
GPX4	0.651173	8.07289e-06	0.000324401
SCLT1	-0.658494	8.2245e-06	0.000329628
PSMB10	0.832511	8.28096e-06	0.000331076
PAK4	0.679373	8.40558e-06	0.000335234
ESCO1	-0.963163	8.53648e-06	0.000339623
BTAF1	-0.751186	8.63818e-06	0.000339659
PSMA7	0.830165	8.57376e-06	0.000339659
EEA1	-0.848933	8.65043e-06	0.000339659
CEP44	-0.704909	8.58305e-06	0.000339659
RRAD	2.23309	8.64794e-06	0.000339659
NR2F1	0.927488	8.66264e-06	0.000339659
CRTC2	0.6726	8.81326e-06	0.000343907
FAM171A2	1.02428	8.84796e-06	0.000344436
CXXC5	1.03171	8.97616e-06	0.000348592
DNAL4	1.07558	9.09076e-06	0.000352202
UBA6	-0.803489	9.16415e-06	0.000352527
KRTCAP2	0.74181	9.15533e-06	0.000352527
SDAD1	-0.582614	9.15661e-06	0.000352527
DAGLA	0.992901	9.22606e-06	0.000353248
SGO2	-1.15022	9.2263e-06	0.000353248
GANAB	0.667087	9.29851e-06	0.000353517
FSD1L	-1.04922	9.25777e-06	0.000353517
LSM10	0.870805	9.29224e-06	0.000353517
SEMA4B	0.672227	9.3431e-06	0.000354385
SLC39A3	0.755397	9.4037e-06	0.000355853
XYLT2	0.595375	9.53298e-06	0.000358246
OXER1	1.72919	9.51873e-06	0.000358246
CCDC71	0.757738	9.51385e-06	0.000358246
SNED1	0.974701	9.60258e-06	0.00036003
ROGDI	0.807671	9.76669e-06	0.000365342
WDR75	-0.648921	9.98419e-06	0.000372621
IRX1	1.48512	1.00256e-05	0.000373312
TICAM1	0.830781	1.02098e-05	0.000378446
MFSD3	1.06903	1.02101e-05	0.000378446
GAS2L1	0.960612	1.02746e-05	0.000379974
SH3GL1	0.718096	1.03252e-05	0.000380978
TUT7	-0.676007	1.04995e-05	0.000386534
FZR1	0.615164	1.05582e-05	0.000387817
LRFN3	0.831878	1.07839e-05	0.000395137
STIM1	0.678395	1.08453e-05	0.000395682
TP53I13	0.792158	1.10397e-05	0.000400496
WRN	-0.682543	1.10831e-05	0.000400765
C2CD2L	0.725867	1.1143e-05	0.000402037
IRS2	0.687032	1.13807e-05	0.000409704
MESP1	1.13411	1.16438e-05	0.000416414
ARHGAP18	-0.874927	1.18231e-05	0.000421896
SUPT3H	-0.607127	1.1909e-05	0.000424033
DENND4A	-0.587906	1.20726e-05	0.000427986
ZNF703	0.823802	1.22183e-05	0.000431273
SORBS3	0.752776	1.23247e-05	0.000433147
KIF15	-1.02025	1.23143e-05	0.000433147
ZNF414	0.744575	1.2384e-05	0.000434294
MTREX	-0.591012	1.2661e-05	0.000443055
ADAMTS9	-1.72845	1.282e-05	0.000447654
RSPH14	1.09206	1.29435e-05	0.00044963
LTBP2	1.2434	1.30147e-05	0.00044963
DYNLRB1	1.04749	1.29889e-05	0.00044963
PHIP	-0.627589	1.29068e-05	0.00044963
KPNA5	-0.886377	1.29728e-05	0.00044963
DDTL	0.898241	1.32941e-05	0.000458153
ICAM5	1.4025	1.33178e-05	0.000458153
LONP1	0.683798	1.36206e-05	0.000466598
MPHOSPH10	-0.864053	1.36928e-05	0.000467634
ANKRD36B	-0.904741	1.37083e-05	0.000467634
NPIPB4	-1.36868	1.3945e-05	0.000474714
CPNE6	1.03284	1.40999e-05	0.000476993
METRN	1.19426	1.40969e-05	0.000476993
XAB2	0.743769	1.41915e-05	0.000477116
CST3	0.996944	1.4343e-05	0.000481216
BCLAF1	-0.840916	1.44254e-05	0.000482985
C4orf33	-0.891482	1.45854e-05	0.000485345
PRPF39	-0.829409	1.45765e-05	0.000485345
NOL10	-0.648324	1.46879e-05	0.000486763
CEBPZ	-0.713621	1.46813e-05	0.000486763
SOX15	1.64767	1.47576e-05	0.000488081
TXNDC9	-0.650716	1.48067e-05	0.000488713
GRN	0.920063	1.48415e-05	0.000488867
R3HCC1L	-0.742414	1.49374e-05	0.000491032
GCFC2	-0.841881	1.50225e-05	0.000492834
SCAMP3	0.784161	1.51961e-05	0.000497528
ADRA2A	1.69879	1.52822e-05	0.00049934
LMAN2	0.618659	1.53753e-05	0.000501019
ZNF594	-0.975397	1.53951e-05	0.000501019
UGGT2	-0.882437	1.54793e-05	0.000502751
ODR4	-0.858703	1.55533e-05	0.000503148
BRI3	0.688542	1.55483e-05	0.000503148
CEP63	-0.71369	1.56643e-05	0.000505734
SLC30A3	1.67843	1.58287e-05	0.000508311
HCFC1	0.650466	1.58379e-05	0.000508311
ATG9A	0.665041	1.57998e-05	0.000508311
POLA1	-0.611437	1.59875e-05	0.000511098
GLIS1	1.06518	1.59768e-05	0.000511098
IRS1	0.769481	1.60546e-05	0.000511235
LDB1	0.759088	1.60338e-05	0.000511235
CHST1	0.91856	1.61346e-05	0.000512777
AZI2	-0.743314	1.62237e-05	0.000514605
FANCI	-0.751117	1.6288e-05	0.00051564
TBL3	0.719399	1.63972e-05	0.000518086
ZNF610	-0.778919	1.64615e-05	0.000518108
DALRD3	0.740908	1.64316e-05	0.000518108
UBXN10	1.18711	1.70007e-05	0.000533561
PC	0.714318	1.73049e-05	0.000539656
POU3F4	1.11563	1.72751e-05	0.000539656
RNPEPL1	0.898373	1.73504e-05	0.000539819
ARAP2	-0.917376	1.78786e-05	0.00055519
SACS	-1.57284	1.81378e-05	0.000562169
SEPTIN1	1.33312	1.84235e-05	0.000569939
RBM6	-0.707357	1.85258e-05	0.000571883
ZNF701	-0.84302	1.87693e-05	0.000577342
DNALI1	1.0107	1.8815e-05	0.000577656
NDUFA3	0.915033	1.8992e-05	0.000581993
MXRA8	1.11767	1.91905e-05	0.00058629
WDR81	0.644045	1.92043e-05	0.00058629
TCF7	1.29084	1.93944e-05	0.000589879
CLN3	0.605304	1.93758e-05	0.000589879
ARL8A	0.582731	1.9481e-05	0.000590307
CNTN6	-1.36997	2.00365e-05	0.000606012
G6PD	0.713273	2.02889e-05	0.000611373
TLK1	-0.683133	2.02525e-05	0.000611373
NUMBL	0.811273	2.05708e-05	0.000618722
ARID4B	-0.814552	2.12281e-05	0.000637314
CCDC91	-0.688016	2.15184e-05	0.000642473
ZFP14	-0.706464	2.17282e-05	0.000646363
GRIK5	0.896704	2.20243e-05	0.000650418
FUBP1	-0.659008	2.19196e-05	0.000650418
NSUN6	-0.790152	2.19542e-05	0.000650418
SLC15A3	0.978696	2.23483e-05	0.000656412
MDK	1.53651	2.23335e-05	0.000656412
MFSD13A	0.71268	2.25163e-05	0.000660155
OXR1	-0.740314	2.25574e-05	0.000660168
ACTN4	0.60317	2.32212e-05	0.00067716
NOP10	1.26772	2.32764e-05	0.000677557
VPS28	0.592749	2.39411e-05	0.00069566
KMT2E	-0.627904	2.40181e-05	0.000696652
ATP6V0C	0.82009	2.411e-05	0.000698075
COPE	0.65917	2.41667e-05	0.000698362
PLPP3	0.970248	2.42058e-05	0.000698362
ZNF423	0.918793	2.4294e-05	0.000699666
LTV1	-0.712192	2.47637e-05	0.000709427
NDUFS7	0.739465	2.48614e-05	0.000710673
LGI4	0.809957	2.49368e-05	0.000710673
MICOS13	0.692366	2.49382e-05	0.000710673
COMMD10	-0.712086	2.52606e-05	0.000718601
PRKAA1	-0.622638	2.53844e-05	0.000720865
DIS3	-0.593228	2.57631e-05	0.000730344
GCC2	-0.813373	2.58262e-05	0.000730573
FAM228B	-0.830761	2.61318e-05	0.000736943
NRXN2	0.709304	2.62299e-05	0.000737323
LAMB2	0.981693	2.62359e-05	0.000737323
SCFD1	-0.594051	2.65128e-05	0.000741265
TANK	-0.654202	2.64739e-05	0.000741265
SF3B5	0.920188	2.64352e-05	0.000741265
MGAT5B	0.937856	2.66218e-05	0.000742322
PCDH15	-0.916149	2.69006e-05	0.000748226
APEX2	0.869472	2.70256e-05	0.000748226
VPS13A	-0.746986	2.69643e-05	0.000748226
GPBP1	-0.679599	2.71956e-05	0.000749298
INAFM1	0.848113	2.72145e-05	0.000749298
LGALS1	1.0262	2.74617e-05	0.000753857
PEX14	0.764983	2.75564e-05	0.000754878
PKN2	-0.708044	2.76727e-05	0.000756791
RAPGEF6	-0.783275	2.80056e-05	0.000761149
FRAT1	0.949047	2.79756e-05	0.000761149
DDX10	-0.654911	2.80192e-05	0.000761149
AIP	0.693225	2.80779e-05	0.000761471
RAD50	-0.598798	2.81288e-05	0.000761583
AC092835.1	-0.871169	2.85484e-05	0.000771659
RIF1	-0.646748	2.85999e-05	0.00077177
FBXO46	0.629262	2.88934e-05	0.000777112
KTN1	-0.768475	2.89781e-05	0.000778105
PMM1	0.744265	2.92164e-05	0.00078321
PDS5B	-0.593871	2.93417e-05	0.000785277
SLC35B2	0.991542	2.94165e-05	0.000785985
USP45	-0.749059	2.99774e-05	0.000799659
GAMT	0.878038	3.00738e-05	0.000800029
ZYX	0.736657	3.0098e-05	0.000800029
TRMT61A	0.698803	3.01388e-05	0.000800029
MRPL4	0.660761	3.04852e-05	0.000802677
FURIN	0.732598	3.04713e-05	0.000802677
CRB2	1.25091	3.03805e-05	0.000802677
JMJD8	0.652766	3.0451e-05	0.000802677
AIMP1	-0.616309	3.04259e-05	0.000802677
SWT1	-0.924179	3.05502e-05	0.000803089
COX6B1	1.0875	3.10605e-05	0.000813231
PRR7	1.05607	3.10859e-05	0.000813231
CYRIB	-0.593133	3.1165e-05	0.000813992
NCDN	1.12201	3.13339e-05	0.000815785
DOP1A	-0.659356	3.13122e-05	0.000815785
CLSTN1	0.846981	3.17164e-05	0.000823721
CFD	1.67611	3.174e-05	0.000823721
DGCR2	0.731768	3.19853e-05	0.000828764
NSMCE2	-0.740025	3.23503e-05	0.00083598
CEP83	-0.932473	3.23665e-05	0.00083598
PRRT3	0.825155	3.26097e-05	0.000839597
EVA1B	1.31011	3.27178e-05	0.000841049
CEP170	-0.600176	3.29855e-05	0.000845684
COL4A3	-1.08693	3.3002e-05	0.000845684
RPAP3	-0.668912	3.30601e-05	0.00084584
PLPPR2	1.09641	3.33876e-05	0.000852877
ZNF470	-0.711308	3.42796e-05	0.00087429
AC007325.2	1.37528	3.45043e-05	0.000878645
SCAF11	-0.727843	3.47677e-05	0.00088397
GDPD2	1.22705	3.48754e-05	0.000885323
ANTKMT	1.1783	3.49964e-05	0.000887011
NPDC1	0.586435	3.5059e-05	0.000887216
SCN7A	-1.04829	3.53853e-05	0.000894084
PNPT1	-0.785089	3.55969e-05	0.000898035
PEX1	-0.621796	3.59073e-05	0.000904465
DPP7	0.680953	3.669e-05	0.000922752
MEX3D	0.896786	3.7103e-05	0.000931696
RAD18	-0.658706	3.75888e-05	0.000938854
TRPC1	-0.645307	3.76542e-05	0.000938854
FASN	0.766121	3.7602e-05	0.000938854
AKT1S1	0.663272	3.76765e-05	0.000938854
NPIPB5	-0.741129	3.74599e-05	0.000938854
ACKR3	0.976138	3.79273e-05	0.000940783
LRFN4	0.823336	3.78797e-05	0.000940783
MRPS18A	0.785131	3.84605e-05	0.000952555
ETAA1	-0.877899	3.85322e-05	0.000952882
MCOLN1	0.754187	3.8888e-05	0.000960221
PLIN1	1.29971	3.92143e-05	0.000966811
INTS6L	-0.686616	3.96052e-05	0.00097497
DLG1	-0.888757	3.97169e-05	0.000976243
USP47	-0.580481	3.97892e-05	0.000976545
FBXL15	0.871425	3.99914e-05	0.000978556
GFAP	1.16525	4.03412e-05	0.000985634
FNIP1	-0.675559	4.06359e-05	0.000991346
SERPINB9	-0.76434	4.07767e-05	0.000993098
RGPD6	-0.783874	4.08298e-05	0.000993098
FXYD5	1.0571	4.09621e-05	0.000993346
DCAKD	0.743307	4.09293e-05	0.000993346
DGAT1	0.606203	4.11662e-05	0.000995329
APOD	0.990387	4.13765e-05	0.00099893
RPGR	-0.931292	4.15714e-05	0.000999188
CRYZL1	-0.616018	4.14646e-05	0.000999188
EIF5A2	-0.781633	4.17251e-05	0.000999928
NPTX1	1.49219	4.16749e-05	0.000999928
PNN	-0.89308	4.22267e-05	0.00101046
POLD2	0.700811	4.24284e-05	0.00101379
MOGS	0.62844	4.30655e-05	0.00102301
CARF	-0.735593	4.30243e-05	0.00102301
C5orf34	-1.47587	4.30312e-05	0.00102301
TBC1D32	-0.712522	4.44406e-05	0.00104994
HLA-DQA1	2.79993	4.4675e-05	0.00105355
TLE3	0.648344	4.50969e-05	0.00106196
SEC22A	-0.769977	4.52016e-05	0.00106289
CDC7	-0.875555	4.56438e-05	0.00106866
MARCHF7	-0.812431	4.61654e-05	0.00107777
PKIG	0.606457	4.64652e-05	0.00108321
DCTPP1	0.88893	4.683e-05	0.0010886
CCDC150	-1.31638	4.69353e-05	0.00108942
CCDC74B	0.795909	4.70005e-05	0.00108942
USP16	-0.601242	4.70661e-05	0.00108942
CEP70	-0.710195	4.77675e-05	0.00110408
FAM76B	-0.708219	4.81988e-05	0.00110932
NUDC	0.604488	4.81163e-05	0.00110932
LMF2	0.725018	4.81919e-05	0.00110932
ARVCF	0.833712	4.83265e-05	0.00111069
REX1BD	0.840164	4.88883e-05	0.00111762
ARHGAP39	0.858016	4.89029e-05	0.00111762
DMTF1	-0.659341	4.89942e-05	0.00111814
KATNBL1	-0.806353	4.98755e-05	0.00113507
ZNF407	-0.621717	5.00445e-05	0.00113732
SLC27A1	0.611557	5.0265e-05	0.00114074
PPP1R21	-0.600825	5.0464e-05	0.00114366
CITED4	1.18446	5.05544e-05	0.00114412
EMP3	1.19193	5.08634e-05	0.00114951
ZRANB2	-0.764158	5.15161e-05	0.00116265
PORCN	0.588688	5.22652e-05	0.00117792
RBM48	-0.904955	5.2736e-05	0.00118689
MAPK3	0.688682	5.32737e-05	0.00119568
NFYB	-0.90946	5.40683e-05	0.00121018
PRR12	0.637596	5.46805e-05	0.00122035
POR	0.592724	5.47478e-05	0.00122035
ZNF83	-0.79709	5.46848e-05	0.00122035
SUMO3	0.709608	5.50759e-05	0.00122599
TMEM54	1.13126	5.52907e-05	0.00122908
PIGQ	0.652585	5.55339e-05	0.00123281
GABRE	-1.4589	5.56312e-05	0.00123328
PHPT1	0.776035	5.62563e-05	0.00124207
TBCB	0.692303	5.62513e-05	0.00124207
CTF1	1.2667	5.61541e-05	0.00124207
BRAT1	0.627082	5.6859e-05	0.00125245
UQCC3	0.972771	5.68807e-05	0.00125245
GPT	1.10541	5.72552e-05	0.001259
APAF1	-0.588386	5.74912e-05	0.00126248
MRPS2	0.963254	5.76067e-05	0.00126314
VPS13C	-0.688615	5.84423e-05	0.00127135
MICU2	-0.687436	5.84249e-05	0.00127135
RUVBL2	0.658614	5.82235e-05	0.00127135
CERS1	0.954262	5.83235e-05	0.00127135
JOSD2	0.763423	5.8825e-05	0.00127797
FXYD1	0.999637	5.93915e-05	0.00128856
SMC6	-0.731246	5.94787e-05	0.00128873
ADIRF	1.17871	5.97228e-05	0.00128887
FAU	0.783266	6.04892e-05	0.00130224
ZNF12	-0.616809	6.05022e-05	0.00130224
HOMER3	0.635481	6.07265e-05	0.00130534
ZC3H11B	-0.658204	6.14994e-05	0.00131847
N4BP2	-0.706896	6.18028e-05	0.00132323
RALGAPA1	-0.595211	6.19583e-05	0.00132333
TMEM94	0.662832	6.19702e-05	0.00132333
EHD1	0.797004	6.22939e-05	0.00132676
ZFPM1	1.01978	6.2265e-05	0.00132676
AC013394.1	-0.758163	6.28628e-05	0.00133713
TCAP	0.964436	6.33121e-05	0.00134317
IBTK	-0.764597	6.34633e-05	0.00134463
COL11A1	-0.879347	6.36985e-05	0.00134786
ADCY8	0.655531	6.41249e-05	0.00135336
KIF27	-0.835993	6.42459e-05	0.00135416
ADRM1	0.664512	6.50758e-05	0.00136988
ZNF213	0.795794	6.55711e-05	0.00137852
ZFP69B	-1.0128	6.56874e-05	0.00137918
GBA	0.586197	6.63868e-05	0.00139207
RILPL2	0.588195	6.65907e-05	0.00139343
SLC25A42	0.629791	6.67084e-05	0.00139343
TMEM158	1.16541	6.6654e-05	0.00139343
URGCP-MRPS24	3.8819	6.68731e-05	0.00139508
ZNF280D	-0.690117	6.71402e-05	0.00139885
FASTK	0.6114	6.80893e-05	0.00141681
THEM6	0.751375	6.87936e-05	0.0014254
ENTPD2	1.44913	6.92848e-05	0.00143018
MLST8	0.730733	6.9433e-05	0.00143018
LRRC37A	-1.28538	6.91799e-05	0.00143018
TPP1	0.763913	6.96513e-05	0.00143283
RGS17	-0.998298	6.98446e-05	0.00143499
MSC	1.24172	7.03511e-05	0.00144176
TUBA1A	0.660739	7.09827e-05	0.00144922
FAM174C	0.915725	7.09509e-05	0.00144922
DNM3	-0.636765	7.14678e-05	0.00145547
NDUFB11	0.805524	7.17722e-05	0.00145985
SNX21	0.69484	7.19385e-05	0.0014614
NTNG1	-0.951883	7.23794e-05	0.00146852
TMEM11	0.747347	7.26368e-05	0.00147014
ZNF397	-0.756767	7.26397e-05	0.00147014
LRRC14	0.626832	7.3279e-05	0.0014794
IFITM2	1.30648	7.35518e-05	0.00148307
ATM	-0.731665	7.39515e-05	0.00148868
YIF1B	0.660063	7.4013e-05	0.00148868
PUS7L	-0.732653	7.44257e-05	0.00149147
RANBP2	-0.636522	7.44429e-05	0.00149147
HEPACAM	0.827294	7.42613e-05	0.00149147
TMEM256	1.06277	7.45187e-05	0.00149147
ENKD1	0.629602	7.51902e-05	0.00150122
RPN2	0.613855	7.55045e-05	0.00150565
GNAI2	0.74388	7.56125e-05	0.00150596
MSI1	0.709212	7.61982e-05	0.00151392
JMJD4	0.814072	7.69633e-05	0.00152066
FAM135A	-0.625621	7.68755e-05	0.00152066
EXOC6	-0.738591	7.68538e-05	0.00152066
POU2F1	-0.661676	7.69166e-05	0.00152066
DEDD2	0.867529	7.7677e-05	0.00153207
ISLR	1.32859	7.82177e-05	0.00153529
ST6GALNAC4	0.759816	7.86313e-05	0.00154155
PRAF2	0.809764	8.01898e-05	0.00157022
NAALAD2	-1.04857	8.06285e-05	0.00157124
FAM117A	0.999202	8.03448e-05	0.00157124
NLRX1	0.791391	8.05085e-05	0.00157124
TLR10	-1.53433	8.05651e-05	0.00157124
ROCK2	-0.62789	8.07637e-05	0.00157199
AEBP1	1.41096	8.08811e-05	0.0015724
TSHZ1	0.690224	8.17715e-05	0.00158592
ZNF527	-0.94377	8.17341e-05	0.00158592
MIPOL1	-0.762852	8.26244e-05	0.00160055
ABCA12	-3.58601	8.4208e-05	0.00162543
ATRAID	0.651983	8.44026e-05	0.00162725
CD177	2.21417	8.53275e-05	0.00164313
ATP6V0B	0.76887	8.68376e-05	0.00166946
BAZ2B	-0.763955	8.70635e-05	0.00166946
TIMM17B	0.66932	8.70466e-05	0.00166946
GET3	0.773873	8.75486e-05	0.00167599
FER	-0.600496	8.77709e-05	0.0016763
APLF	-0.943255	8.82856e-05	0.00168218
ZNF296	1.17503	8.84177e-05	0.00168273
ZNF112	-0.881631	8.92153e-05	0.00168273
MYEF2	-0.652317	8.9203e-05	0.00168273
JUND	0.739419	8.9446e-05	0.00168273
KIF20B	-0.91554	8.95555e-05	0.00168273
FBXW5	0.740464	8.91363e-05	0.00168273
SOX17	1.42657	8.89999e-05	0.00168273
HOOK3	-0.630331	8.9221e-05	0.00168273
RAC3	1.06535	8.92288e-05	0.00168273
ARL6IP6	0.76735	8.90776e-05	0.00168273
ZBED6	-0.726812	8.9539e-05	0.00168273
GPKOW	0.617429	8.97674e-05	0.00168477
MT2A	1.29375	9.01059e-05	0.00168723
C7orf26	0.609941	9.05792e-05	0.00169414
NBPF20	-0.782756	9.07481e-05	0.00169535
SOD3	1.176	9.19647e-05	0.00171611
PUS7	-0.725433	9.31762e-05	0.00173465
SLC39A1	0.868504	9.32777e-05	0.00173465
RAB4B-EGLN2	1.06842	9.32424e-05	0.00173465
PPDPF	1.10242	9.36473e-05	0.00173953
CRIP2	0.598267	9.39224e-05	0.00174265
MGRN1	0.635904	9.43289e-05	0.00174621
ZSCAN23	-0.858966	9.46317e-05	0.00174983
CMYA5	-0.920654	9.48897e-05	0.00175062
TRA2A	-0.632626	9.48844e-05	0.00175062
PBXIP1	0.840042	9.5272e-05	0.00175568
PROB1	0.921067	9.5939e-05	0.00176398
CHRM2	-2.16843	9.69197e-05	0.00177799
DMWD	0.814246	9.68658e-05	0.00177799
MATR3	-0.788923	9.73498e-05	0.00177986
MTRES1	-0.736942	9.9775e-05	0.00182215
PLEKHH2	-0.989193	9.99829e-05	0.0018239
STK3	-0.653046	0.000100585	0.00183139
FLYWCH2	0.596551	0.000100618	0.00183139
PPL	1.48841	0.000100805	0.00183273
RPS11	0.845702	0.00010137	0.00184095
TUBA8	1.33464	0.000101545	0.00184208
DNAJB14	-0.785547	0.000102139	0.00185078
SELENOM	0.659004	0.000102868	0.00185985
OST4	0.63754	0.000103786	0.00187437
OSR1	2.35924	0.000104034	0.00187468
SPATA2L	0.796654	0.000105451	0.00189393
GPR63	-1.00302	0.000105644	0.0018953
STRN4	0.591004	0.000106997	0.00191747
ZNF254	-0.9833	0.00010741	0.00192064
ZNF644	-0.937118	0.000107799	0.00192547
THUMPD2	-0.753844	0.000108049	0.00192571
AK9	-0.761693	0.000107978	0.00192571
DEK	-0.584178	0.000108532	0.00193014
CAMK1	0.881208	0.00010876	0.00193014
RPS18	0.895628	0.000109625	0.00193682
TIMM29	0.929822	0.000110046	0.00194005
TATDN1	-0.813435	0.000110548	0.0019447
HLA-DRB5	2.87418	0.000110762	0.00194636
STXBP5	-0.604892	0.000111447	0.00195159
MIF	0.98246	0.000111323	0.00195159
ZNF674	-0.690967	0.000111574	0.00195159
SMCHD1	-0.639743	0.000112768	0.00195737
RASL11A	1.20358	0.000112833	0.00195737
STARD3	0.604008	0.000112581	0.00195737
NCOR2	0.62897	0.000112401	0.00195737
TBK1	-0.648405	0.000113946	0.00197457
ZNF711	-0.695372	0.000114233	0.00197745
SASS6	-0.797251	0.000114448	0.00197907
ILVBL	0.647499	0.000114601	0.00197954
ZNF320	-0.805238	0.000114791	0.00197954
C2orf16	-1.55751	0.00011484	0.00197954
MRPL24	0.790576	0.000115648	0.00199134
HSPB8	0.965211	0.000116436	0.0020028
CCDC14	-0.717399	0.000119244	0.00204462
CEP192	-0.686443	0.00011994	0.00205222
HPCAL1	0.7123	0.0001205	0.00205666
FBXL7	0.718117	0.000120578	0.00205666
SLC44A2	0.765064	0.000121021	0.00206205
BRCA1	-0.84953	0.000122315	0.0020754
ZNF23	-0.758233	0.000122282	0.0020754
SELENBP1	0.839615	0.00012287	0.00208
CEP295	-0.94064	0.00012297	0.00208
UCHL5	-0.797697	0.000123761	0.00208905
ITGA7	0.799939	0.000123659	0.00208905
PDZRN3	0.664806	0.000124127	0.00209306
TMEM240	0.89572	0.000124615	0.00209911
RPL13A	0.810088	0.000125338	0.00210692
TSNAX	-0.636062	0.000126832	0.00212764
MIGA1	-0.690896	0.00012675	0.00212764
ATP6AP1	0.765836	0.000127547	0.00213524
RPL37A	0.806038	0.00012782	0.00213761
ZNF577	-0.915802	0.000129334	0.00215627
DENND6B	0.663722	0.000130274	0.00216972
ZNF141	-0.965071	0.000131177	0.0021823
TWF2	0.697118	0.000131297	0.0021823
PAMR1	0.912657	0.000131853	0.00218929
PPP1R1B	0.869384	0.000132484	0.00219306
CDK2AP2	0.967271	0.000132369	0.00219306
PMP22	0.761578	0.000133315	0.00219788
WDR36	-0.582151	0.000133266	0.00219788
FBLN5	1.00641	0.000133254	0.00219788
RBBP8	-0.790486	0.000133755	0.00220289
BICRA	0.689325	0.000133969	0.00220371
CNPPD1	0.606731	0.000134075	0.00220371
TMEM184B	0.781794	0.000135267	0.00222105
CLU	1.02929	0.000135539	0.00222328
RHOG	0.864671	0.000135694	0.00222357
DNER	0.847214	0.000136087	0.00222777
MRPL42	-0.728034	0.000136678	0.0022352
CTDSPL2	-0.629519	0.000137482	0.0022461
FAM13B	-0.609982	0.000137711	0.00224621
LRRC39	-1.11395	0.000137765	0.00224621
TRPM7	-0.586084	0.000138031	0.00224829
TRIL	1.0895	0.000138385	0.00225181
CCDC22	0.639987	0.000139013	0.00225704
ANKRD18A	-1.48523	0.000139123	0.00225704
TFPI	-1.18004	0.000139611	0.00225821
RPS2	0.841785	0.00013957	0.00225821
FZD2	1.35243	0.000139926	0.00225915
DAPK3	0.712546	0.000140181	0.00226068
ZNF282	0.741981	0.000141452	0.00227891
POLRMT	0.679045	0.000141949	0.00228467
KCNK1	1.03739	0.000143335	0.00229789
EPHB6	0.798364	0.000145995	0.00232747
TBC1D31	-0.730115	0.000146039	0.00232747
SCARF2	0.794944	0.000145991	0.00232747
FAM83F	1.20111	0.000147506	0.00234625
ADAMTS8	1.09954	0.000147826	0.00234676
MMP16	-0.914526	0.000147723	0.00234676
ABHD8	0.891415	0.000148013	0.00234743
ZNF598	0.599238	0.000148392	0.00235116
FRA10AC1	-0.698868	0.000148837	0.00235592
AADAT	-0.690667	0.00014913	0.00235825
HSD17B10	0.711595	0.000150955	0.0023848
ALMS1	-0.717985	0.000153111	0.00240562
FAAH2	-1.08314	0.000152609	0.00240562
RAB31	-1.22823	0.000153525	0.00240562
SIVA1	0.739647	0.000153224	0.00240562
TMEM179B	0.756012	0.000153604	0.00240562
QPRT	0.948477	0.000154511	0.00241751
FCHSD2	-0.649982	0.000155014	0.00242171
AURKAIP1	0.736657	0.000155226	0.00242171
BLM	-0.837021	0.000155214	0.00242171
PPP4R3A	-0.607518	0.000155539	0.00242427
CHMP6	0.633288	0.00015619	0.00243208
SLF2	-0.610836	0.000156812	0.00243439
RPL36	0.621017	0.000156675	0.00243439
KIF7	0.668783	0.000156605	0.00243439
VWA1	0.892315	0.000157086	0.00243439
MRPL38	0.603334	0.000158031	0.0024467
PSMD3	0.58958	0.000159148	0.00245698
COL12A1	-1.51672	0.000158991	0.00245698
AHI1	-0.864795	0.000160274	0.00247202
NEK3	-0.969862	0.000160698	0.00247386
TRNT1	-0.671856	0.000160912	0.00247482
SLC6A20	1.57429	0.000161448	0.00248071
SF3B4	0.604515	0.00016188	0.00248268
VPS54	-0.610339	0.000161755	0.00248268
LNPK	-0.586944	0.00016308	0.00249839
ZNF471	-0.707096	0.000164909	0.002522
RBMS1	-0.81154	0.000166234	0.00253748
WDR70	-0.583755	0.000166658	0.00254157
FAM204A	-0.596538	0.000168068	0.00256067
TMEM147	0.935542	0.000169667	0.00258262
ZNF334	-0.867959	0.000169964	0.00258472
PLSCR3	0.694038	0.000171309	0.00260032
CACNG7	0.693558	0.000171597	0.00260226
NTN3	1.19788	0.000173009	0.00261879
G6PC3	0.602637	0.000173694	0.00262022
NELFB	0.684482	0.000173848	0.00262022
ZNF845	-0.873812	0.000173908	0.00262022
SSB	-0.671314	0.000174217	0.00262243
CAPNS1	0.794991	0.000174521	0.00262459
NACC1	0.642327	0.000175092	0.00262832
MRGPRF	1.22286	0.0001771	0.00264868
RBM44	-1.13228	0.000178672	0.00266729
CKB	0.700533	0.000179504	0.00267726
XPA	-0.843145	0.000180701	0.00268993
KANSL1L	-0.654385	0.00018085	0.00268993
RLF	-0.692452	0.000181507	0.00269478
RPLP1	0.716953	0.000181454	0.00269478
RNF187	0.727296	0.00018168	0.00269489
CADM3	0.802506	0.000182051	0.00269794
GRB14	-1.58629	0.00018258	0.00270083
SLC39A4	1.02894	0.000182744	0.00270083
H1-10	0.719455	0.000183019	0.00270244
TBX21	2.81057	0.000184319	0.00271671
ARPC4	0.754526	0.00018474	0.00271798
SLC25A1	0.678405	0.000185029	0.00271978
HDX	-0.674797	0.000185736	0.00272311
DNAJC24	-0.692142	0.000185758	0.00272311
ANKRD49	-0.672541	0.000187398	0.00274468
DICER1	-0.617478	0.000188039	0.00274912
NPTXR	1.20181	0.000188018	0.00274912
ITM2A	1.36218	0.00018828	0.00275017
PPP4R2	-0.820224	0.000188904	0.00275681
ARMC6	0.738038	0.000189825	0.00276509
PFDN2	0.794492	0.000189952	0.00276509
BAHD1	0.663718	0.000191646	0.00278683
ITGB4	1.19559	0.000191988	0.00278931
AP1B1	0.592887	0.000193301	0.00279839
PNPLA6	0.583687	0.000194564	0.00280959
ETHE1	1.03266	0.000194882	0.00280959
PCDH1	0.683596	0.000194991	0.00280959
CCDC171	-0.817149	0.000195111	0.00280959
CPTP	0.685373	0.000195013	0.00280959
AC011005.1	1.2891	0.000196503	0.00282215
NHP2	0.664318	0.000196714	0.00282269
PAXBP1	-0.657031	0.000198301	0.0028417
PTOV1	0.643269	0.000199694	0.00285229
RRAS	0.928299	0.000199685	0.00285229
TTC3	-0.606172	0.000199828	0.00285229
AGFG2	0.876152	0.000201344	0.00286888
MMP9	3.12111	0.000203006	0.00288247
SEMA7A	0.691021	0.000202823	0.00288247
IPO4	1.09359	0.000202904	0.00288247
ZFP37	-0.770074	0.000203341	0.00288472
ZNF391	-0.886086	0.000204379	0.00289439
NINJ1	0.865586	0.000208766	0.00295139
ANKRD20A1	-1.29711	0.000209677	0.00295656
GSN	0.711266	0.000210961	0.00296951
ATP5MC1	0.765156	0.000210951	0.00296951
ING3	-0.59019	0.000211494	0.00297187
PTRH1	0.7889	0.000211435	0.00297187
RPUSD1	0.829191	0.00021236	0.00298146
SP140L	-0.89413	0.000212991	0.00298775
CAMKMT	-0.62608	0.000213946	0.00299598
RIMKLB	-0.790976	0.000213794	0.00299598
ANO4	-0.747973	0.00021449	0.00299844
NTSR2	1.25744	0.000218292	0.00304635
NEUROG3	2.53193	0.000218512	0.00304682
PUM3	-0.731361	0.000219119	0.00304745
C1QTNF4	1.03582	0.000218998	0.00304745
SPR	1.12042	0.000219803	0.00305434
GNRH2	1.75977	0.000221003	0.00306579
EMX2	0.81614	0.000222253	0.00307787
TFPT	0.642516	0.000223769	0.0030936
AJM1	1.00003	0.000224172	0.00309393
IMP3	1.02604	0.000224963	0.0031022
CARD19	0.687381	0.00022886	0.00314794
GTPBP6	0.671791	0.000229866	0.00315643
RTP1	2.04464	0.000230155	0.00315775
ERF	0.646263	0.000230559	0.00316062
COMTD1	0.871376	0.000230809	0.00316138
AGAP3	0.622951	0.000232616	0.00318346
ATP5ME	0.775602	0.000233852	0.003195
CHRD	0.719132	0.000235828	0.00320584
ERBB2	0.842472	0.000235622	0.00320584
ZNF354B	-0.625665	0.000235318	0.00320584
DOCK1	-0.694114	0.000237472	0.00322429
MRPS34	0.666599	0.000238161	0.00322844
NOC4L	0.793479	0.000238284	0.00322844
PPP2R1A	0.63614	0.000239656	0.00324163
TRMT11	-0.672978	0.00024015	0.00324292
ARHGAP21	-0.793723	0.000239997	0.00324292
RNF152	-0.993258	0.000241114	0.00325324
RPL8	0.6466	0.000241693	0.00325835
SCRN3	-0.669521	0.000242004	0.00325984
PPM1B	-0.603122	0.000243375	0.00327288
RPLP2	0.727384	0.000243192	0.00327288
CHID1	0.580875	0.000243694	0.00327447
SCRN2	0.633119	0.00024536	0.00329414
ZNF708	-0.815382	0.000246135	0.0032991
TMEM231	0.692676	0.000246578	0.0032996
SLC29A4	1.00369	0.000246944	0.00330178
FAM184A	-0.69901	0.000247824	0.00331083
ZNF765	-0.650963	0.000248208	0.00331118
PHF11	-0.721531	0.000248848	0.00331363
DYNC1LI2	-1.07833	0.000252068	0.00335103
NAA25	-0.684468	0.000258368	0.00342637
PPP1R13L	0.989961	0.000260092	0.00344238
UFM1	-0.857593	0.00026021	0.00344238
NFKBIE	0.647387	0.000260526	0.00344377
DENND3	-0.807247	0.000261592	0.00344666
NPC2	0.830381	0.000261216	0.00344666
NUDCD1	-0.659718	0.000261247	0.00344666
CEP57L1	-0.811318	0.000261513	0.00344666
ZNF292	-0.699611	0.000262646	0.00345495
RSPO2	1.51966	0.000262914	0.00345569
LAMTOR4	0.68729	0.000265489	0.00348391
KLHL25	0.779514	0.000267247	0.00350414
DRD4	1.23262	0.000268786	0.00351647
CENPC	-0.655815	0.000269078	0.00351647
ZDHHC12	0.921315	0.000270676	0.0035292
MTERF1	-0.88511	0.00027105	0.00353124
KIAA1328	-0.663837	0.00027151	0.0035344
SRM	0.735969	0.000272068	0.00353884
SLC35E4	0.789235	0.000273201	0.00355074
PCDH8	1.49952	0.000273815	0.00355588
DYRK1B	0.603647	0.000275196	0.00356563
ECRG4	1.22053	0.000275649	0.00356563
PLPP7	0.591966	0.000275658	0.00356563
CLDN3	3.17935	0.000275661	0.00356563
RBP1	0.930483	0.000276618	0.00357109
FASTKD1	-0.655378	0.000276742	0.00357109
H4C6	1.31818	0.000277462	0.00357754
DNASE1L1	0.659442	0.000277738	0.00357827
CKAP2	-0.684737	0.000282579	0.0036306
CTXN1	1.25953	0.000282692	0.0036306
ANXA11	0.582301	0.000283146	0.00363356
ZNF461	-0.608897	0.00028419	0.00364408
ZBTB20	0.584499	0.00028498	0.0036456
FSCN1	0.656859	0.000285755	0.00364977
LTBP1	0.63804	0.000288597	0.00368029
SLC26A4	-1.14437	0.000288911	0.0036814
FOXRED2	0.637465	0.000293324	0.00372889
CAMKK1	0.948569	0.00029451	0.00374103
SPATA6	-0.651289	0.000294976	0.00374127
FBN2	-1.19786	0.000295448	0.00374127
VIP	-1.36306	0.000295037	0.00374127
PHYHIP	0.983927	0.000295355	0.00374127
GET4	0.613296	0.000299043	0.0037809
NLGN3	0.702143	0.000299442	0.00378301
ZNF319	0.585949	0.000299864	0.00378541
LUC7L	-0.595126	0.000300741	0.00379063
GRID2	-0.805714	0.000300744	0.00379063
DHX36	-0.608792	0.000302852	0.00381425
NEURL2	0.927074	0.00030667	0.00385636
GDF10	1.04028	0.000310687	0.00390386
FKRP	1.28923	0.000311284	0.00390533
TMEM198	1.06053	0.000315249	0.00394899
CNTN4	-1.19363	0.00031698	0.00396457
MZT1	-1.0304	0.000318304	0.00397807
USP11	0.672234	0.000319438	0.00398538
ERBIN	-0.911406	0.000319624	0.00398538
TUBB4B	0.81617	0.000320352	0.0039914
PPP2R3C	-0.643413	0.000322157	0.00400775
IFT74	-0.847797	0.000323165	0.00401722
ZCCHC10	-0.731315	0.000326631	0.00405721
ZBTB41	-0.623778	0.000327037	0.00405915
RGPD3	-0.702133	0.000328694	0.0040735
PRUNE2	-0.848307	0.000329699	0.00407974
TTC30B	0.745747	0.000331326	0.00409365
RBM25	-0.62933	0.000332487	0.00410334
PYCR2	0.615268	0.000332615	0.00410334
RAD17	-0.600313	0.000333616	0.00410598
KIF5B	-1.07462	0.000333838	0.00410598
ZNF540	-0.829452	0.000333092	0.00410598
PDE10A	-0.65189	0.000335005	0.00411722
DYNC2LI1	-0.71641	0.000335433	0.00411937
C6orf163	-0.964171	0.00033838	0.0041493
SDHC	-0.682668	0.000339381	0.00415844
MYG1	0.593464	0.00034016	0.00416289
CREBRF	-0.644976	0.000340256	0.00416289
YTHDC2	-0.600311	0.000341073	0.00416662
PPP2R3A	-0.602025	0.000343266	0.00418399
MPG	0.656637	0.000343582	0.0041847
CORO7	0.700457	0.000344067	0.00418748
APC2	0.726623	0.000346435	0.00421
TTLL7	-0.899401	0.000349286	0.00423839
ZNF621	-0.796692	0.00035089	0.0042546
SH3D19	-0.727671	0.00035273	0.00426738
HSFX1	0.658795	0.000352323	0.00426738
UNC5A	0.873599	0.00035312	0.00426892
CD2	3.05723	0.000353439	0.00426961
NAT8L	0.691498	0.000354657	0.00427797
WLS	0.807716	0.00035586	0.00428296
RAMP2	1.39243	0.000355656	0.00428296
IFI16	-0.704088	0.0003573	0.00429104
LSM2	0.780244	0.000357419	0.00429104
ZNF585A	-0.632681	0.000358396	0.00429442
LRRCC1	-0.944017	0.000359023	0.00429876
TRIM32	0.933398	0.000359595	0.00430245
TOLLIP	0.882633	0.00036065	0.00431191
SYNE2	-0.844178	0.000362047	0.0043247
KLF2	1.39483	0.000362518	0.0043247
GABRD	1.43818	0.000363965	0.00433243
SNRPN	0.68394	0.00036508	0.00434254
AGL	-0.586839	0.000366687	0.00434893
PAQR7	0.594166	0.00036658	0.00434893
CCDC7	-0.988556	0.000366606	0.00434893
UACA	-0.83174	0.00036737	0.00435385
ETV1	-0.797747	0.000367946	0.00435751
PDYN	2.29802	0.000370557	0.00438524
HLA-DQB1	2.56008	0.000371555	0.00439066
IRX3	1.61511	0.000372871	0.00440301
UQCR11	0.643515	0.000373147	0.00440308
ZFYVE16	-1.0328	0.000374197	0.00441227
CWC22	-0.583324	0.000374746	0.00441269
ZNF654	-0.741645	0.000375291	0.0044144
DENR	-0.587816	0.000377448	0.00443454
MYDGF	0.695013	0.000379112	0.00444766
ROCK1	-0.585706	0.000379512	0.00444907
RAB33A	0.961282	0.000380212	0.00444907
H2AZ1	0.645149	0.000380276	0.00444907
RUFY2	-0.752971	0.000380581	0.00444907
H4C5	1.11752	0.000380599	0.00444907
C1QTNF5	1.36276	0.000381483	0.0044562
MSANTD2	-0.681849	0.000382571	0.00446571
CYSTM1	0.667143	0.00038327	0.00446873
TCEAL4	-1.09842	0.000383379	0.00446873
TDG	-0.731044	0.000386103	0.00449526
CDC42EP4	0.782192	0.000386241	0.00449526
S100A10	1.07314	0.000388766	0.00451531
CTAGE6	-2.25373	0.000388612	0.00451531
CNTFR	0.843371	0.000390777	0.00452859
TBRG1	-0.643602	0.00039102	0.00452859
PLP2	1.12266	0.000392737	0.00454525
ZNF133	-0.603137	0.000393575	0.00454945
TMTC3	-0.595442	0.000393659	0.00454945
FUZ	0.624591	0.000394922	0.00455355
A1BG	0.756001	0.000394882	0.00455355
FAM181B	0.830195	0.000395133	0.00455355
TBC1D25	0.780448	0.00039728	0.00457181
EFCC1	1.04213	0.000397897	0.00457568
EAF2	-0.681939	0.000398729	0.004582
ZNF446	0.590606	0.000399583	0.00458858
RWDD1	-0.862454	0.000402198	0.00460236
MEA1	0.631456	0.000401583	0.00460236
NPNT	1.01982	0.000402089	0.00460236
NMB	1.21676	0.000401725	0.00460236
HS3ST3B1	1.15215	0.000403589	0.00461504
ANAPC4	-0.584253	0.000404536	0.00461614
RIN1	0.881134	0.000404212	0.00461614
ECH1	0.644735	0.000407213	0.00462076
SMARCC1	-0.766126	0.000406324	0.00462076
FOXG1	0.622602	0.000405798	0.00462076
WFS1	1.04479	0.000408305	0.00462993
ERCC5	-0.820836	0.000409507	0.00464032
RNF208	0.95871	0.000411565	0.00465716
ZNF382	-1.10328	0.000412573	0.00466443
DHRS4L2	0.881773	0.000412781	0.00466443
PEX6	0.735403	0.000413945	0.00467176
SAC3D1	0.982588	0.00041466	0.00467361
B3GALT4	0.745348	0.000414792	0.00467361
BBC3	0.930039	0.000419356	0.00470604
RNPC3	-0.691414	0.000420144	0.00471164
CCDC102A	1.04223	0.000421388	0.00472233
TOMM34	1.00278	0.000421764	0.0047233
POLI	-0.680201	0.000422415	0.00472733
CFAP126	2.18233	0.000423254	0.00473022
ZNF189	-0.704197	0.000423579	0.0047306
MTERF2	-0.775435	0.000424389	0.00473639
YJU2	0.625922	0.000425692	0.00474442
ARMC5	0.739008	0.00042666	0.00475196
SLC6A9	0.848675	0.000427173	0.00475442
CACNA1I	0.870633	0.000429137	0.00476975
URI1	-0.67168	0.000429891	0.00477487
AP4E1	-0.634116	0.000430518	0.00477711
HSD17B14	0.60379	0.000430972	0.00477711
HS6ST1	0.601803	0.000431338	0.00477789
RRP15	-0.620733	0.000432394	0.00477896
SYBU	0.798758	0.000432609	0.00477896
MAK16	-0.586205	0.000432375	0.00477896
NME3	0.696985	0.000436889	0.00482297
BIVM	-0.581212	0.000438617	0.00483876
CHML	-0.745909	0.000439116	0.00484098
IFITM3	0.978371	0.000439553	0.00484252
TOB2	0.590242	0.000441267	0.00485812
PNISR	-0.603793	0.000444265	0.00488451
KNDC1	0.587542	0.000445971	0.00489665
SLC3A2	0.606022	0.000446846	0.00490295
GLIS2	0.882216	0.00044718	0.00490331
DDAH2	0.646107	0.000447916	0.00490807
ZDHHC22	0.950598	0.000449129	0.00491475
RBMX	-0.60736	0.000449914	0.00491525
UPF3A	-0.580103	0.000450081	0.00491525
ERO1A	-0.77011	0.000450071	0.00491525
IDH3G	0.728699	0.000452944	0.00492704
UBL5	1.07442	0.000452978	0.00492704
H4C3	1.05396	0.000456494	0.00495866
NECTIN2	0.747022	0.000459276	0.00496804
TMEM88	1.46281	0.000458385	0.00496804
BAIAP2	0.734699	0.000458763	0.00496804
HLA-A	0.955583	0.000457943	0.00496804
RMI1	-0.784685	0.000462618	0.00498524
C10orf105	1.24283	0.000462232	0.00498524
ANKRD20A3P	-0.914045	0.000462575	0.00498524
DDR1	0.710386	0.000466084	0.00501927
TRMT112	0.768889	0.000469944	0.00505415
KCNH8	-1.15077	0.000471538	0.00506459
B4GAT1	0.885982	0.000474382	0.00508843
FAM89B	0.770607	0.000476137	0.00510389
SRPK2	-0.616906	0.000478807	0.00512576
GJA1	0.933401	0.000479304	0.0051277
LGR6	1.87688	0.000481611	0.00514562
H2AC4	1.4772	0.00048341	0.00515468
INMT-MINDY4	-2.43582	0.000484089	0.00515854
ULK1	0.753388	0.000484409	0.00515857
BMP8A	0.784815	0.000486236	0.00517464
ADCK2	0.625419	0.000487825	0.00518478
RSC1A1	-2.6917	0.000492837	0.00523462
TSPAN18	2.08606	0.000496228	0.00526034
GYPC	0.991811	0.000497464	0.00527001
FBLL1	1.02782	0.000500697	0.0053008
COL24A1	-1.79965	0.000507965	0.00536379
CNTLN	-0.595649	0.000508492	0.00536588
SNTA1	0.759416	0.000509812	0.00537632
ADGRA2	0.704555	0.000518496	0.00545729
UBTD1	0.640924	0.000520238	0.00546502
PYGM	0.94441	0.00052079	0.00546729
GORASP1	0.58512	0.000525559	0.00551025
SETD3	-0.610752	0.000525326	0.00551025
CAMK2N2	1.10567	0.000531458	0.00556108
CSGALNACT2	-0.660745	0.000531775	0.00556108
GAL3ST3	0.818418	0.000533122	0.00556831
TAPBP	0.637211	0.00053315	0.00556831
ZNF439	-0.582342	0.000533899	0.00557255
KEAP1	0.755353	0.000534707	0.00557582
H2AC19	1.09901	0.000534898	0.00557582
ZBTB45	0.698436	0.000537651	0.00560093
DLK2	1.29357	0.000538115	0.00560218
ECT2	-0.712118	0.000545492	0.00567534
RESF1	-1.01267	0.000548125	0.00569183
CCDC157	0.747011	0.00054791	0.00569183
DUSP26	0.597335	0.000549574	0.00570019
NAP1L1	-0.841542	0.00055297	0.00572313
KCNH2	0.785333	0.00055514	0.00573904
PRRT1	0.919923	0.00055717	0.00574906
CASTOR2	0.626147	0.000558889	0.00575949
YTHDC1	-0.612355	0.000559525	0.0057624
DCAF15	0.648346	0.000561931	0.00577986
SALL2	0.680433	0.000564275	0.0058003
KCTD17	0.635908	0.000565526	0.00580583
DENND11	-0.636157	0.00056517	0.00580583
HAGHL	0.789797	0.000567336	0.00581708
EFEMP1	1.06137	0.000567987	0.00582007
TJP2	0.675821	0.00057091	0.00584634
CCDC112	-0.80102	0.000576823	0.00589577
LINGO1	0.99789	0.000579207	0.00591033
BCKDHA	0.700362	0.000579337	0.00591033
ZNF800	-0.69987	0.000580199	0.00591541
NT5C3A	-0.708074	0.000581675	0.00592127
KCNK7	1.23457	0.000585515	0.00594354
EPB41L1	0.588442	0.000589437	0.00597963
HLA-E	0.958404	0.000592281	0.00600474
ALDH1A3	-0.698997	0.000600772	0.00607946
PLCL2	-0.587286	0.000603672	0.006105
UBE2L6	0.771253	0.000604377	0.00610833
SETDB2	-0.648556	0.000605472	0.00611561
APPL1	-0.641671	0.000606023	0.00611738
VRK1	-0.787616	0.000609206	0.00614305
LACC1	-1.13943	0.000609322	0.00614305
SPARC	0.969501	0.000619974	0.00622506
AKIRIN2	0.646988	0.000619602	0.00622506
ANGEL2	-0.611462	0.000622583	0.00624579
COL4A4	-1.03036	0.000626937	0.00626244
EFNB1	0.82278	0.000625567	0.00626244
ECM2	1.229	0.000626031	0.00626244
PRPF3	-0.613243	0.000626694	0.00626244
CCNH	-0.672598	0.000626546	0.00626244
POMZP3	0.768972	0.000626827	0.00626244
RPS3A	-0.687217	0.000634428	0.00632482
ATP6V0D1	0.625432	0.000634086	0.00632482
PLCD3	0.898474	0.000635292	0.00632648
CHD9	-0.647499	0.000638362	0.00634928
ZMYND11	-0.589206	0.000639016	0.00635191
SNX15	0.607994	0.000647179	0.00641736
BAX	0.628106	0.000648457	0.00642221
FAM207A	0.634841	0.00065344	0.00646762
ZNF706	-0.663007	0.000653931	0.00646855
ATG4C	-0.965221	0.000655203	0.0064772
C1QL2	1.32056	0.000658636	0.00650718
SDF2L1	1.1343	0.000662997	0.00654232
GZMM	1.73413	0.000662758	0.00654232
DRAP1	0.609531	0.000665537	0.0065515
TIGD5	0.603252	0.000664578	0.0065515
LDOC1	0.831632	0.000665309	0.0065515
THAP5	-0.843739	0.000671256	0.0065998
PIK3R2	0.956207	0.000681945	0.00669681
ALG3	0.609682	0.000681906	0.00669681
N4BP2L2	-0.622628	0.000685935	0.00672787
SFRP2	1.35341	0.000688596	0.00674584
XRCC4	-0.628882	0.000689487	0.0067505
MDM4	-0.705359	0.000691356	0.00676066
CMPK1	-0.79078	0.000691819	0.00676113
SMIM10L1	-0.756466	0.000694854	0.00678264
SELPLG	0.912684	0.00069613	0.00679102
PRELP	0.887602	0.00069757	0.00679692
TTYH3	0.700903	0.000698603	0.00679884
UTP15	-0.589952	0.000698405	0.00679884
TMEM187	0.989706	0.000699684	0.00680529
KRR1	-0.615796	0.00070914	0.00688234
RTL8B	0.607067	0.000709298	0.00688234
CCDC175	-1.3822	0.000712874	0.00691292
NKAIN1	1.0804	0.000714921	0.0069204
WNK4	1.81983	0.00071476	0.0069204
HNRNPH1	-0.591011	0.000714525	0.0069204
BSN	0.779621	0.000717608	0.00694228
RPAP2	-0.653767	0.000718386	0.00694568
TSC22D4	0.639076	0.000718827	0.00694581
PITPNM2	0.590714	0.00071998	0.00694632
NFATC1	0.665483	0.00072016	0.00694632
PPIB	0.629185	0.000719318	0.00694632
ZNF782	-0.666584	0.000720989	0.00695019
FNBP4	-0.644626	0.000723252	0.0069669
MBOAT7	0.738083	0.000724006	0.0069669
TCTN2	0.62994	0.0007239	0.0069669
GCK	1.07089	0.000727099	0.0069884
OSBPL10	-0.698988	0.000728219	0.0069909
ZBTB8B	-0.65283	0.000728029	0.0069909
BCAP29	-0.685372	0.000731569	0.00701892
SLC25A39	0.618471	0.000733637	0.00703076
TTC9B	0.8927	0.000734038	0.00703076
LAGE3	0.930887	0.000734531	0.00703076
TMED9	0.586112	0.000736555	0.00704451
CEP126	-0.792698	0.000738919	0.00705615
PRDX6	0.604219	0.000746333	0.0071061
DLL3	0.799519	0.000748971	0.00711397
TOMM7	0.765508	0.000751097	0.00711814
MTSS2	0.666242	0.000751903	0.00712163
RPP21	0.770964	0.000752341	0.00712164
ZNF232	-0.705446	0.000756773	0.00715526
TSPAN4	0.764286	0.000758271	0.00716526
DNPH1	0.708556	0.000768349	0.00725629
GTDC1	-0.834644	0.000772307	0.00728943
CHST14	0.840399	0.000775521	0.00731129
FRZB	1.12038	0.000780769	0.00734799
SF3A2	0.583421	0.000785687	0.00738999
FAM50B	0.775364	0.000790507	0.00743104
FGF12	-0.866328	0.000792368	0.00744134
ZBTB7C	0.660144	0.00079266	0.00744134
ATP13A2	0.635382	0.000795919	0.00746037
MED11	0.663255	0.00080479	0.00752214
COL6A6	-3.32923	0.00080668	0.00753086
APOE	0.83846	0.000808387	0.00754247
CAMSAP3	0.717385	0.000811592	0.0075637
RNF123	0.587532	0.000813502	0.00757716
LIG4	-0.641894	0.000814008	0.00757754
DMTN	0.751517	0.000815568	0.00757905
F8A3	0.690595	0.000815172	0.00757905
TLX2	2.14892	0.000818579	0.00760269
ASXL3	-0.915956	0.000819642	0.00760823
NEDD4	-0.643991	0.000821528	0.00761704
LIMA1	-0.62612	0.00082354	0.00762701
RPL38	0.603011	0.00082575	0.00763877
CDK6	-1.04545	0.000830129	0.00766186
ACTR6	-0.629539	0.000831533	0.00767047
CD151	0.747041	0.000841622	0.00775913
ADGRB2	0.745848	0.000842904	0.00776656
SHTN1	-1.12792	0.00084564	0.00778735
BOD1L1	-0.600235	0.000846609	0.00779187
COL6A3	1.77872	0.000859723	0.00789025
ADAMTS16	2.18917	0.000864501	0.00792963
DAO	2.42218	0.000865232	0.00793162
SYNCRIP	-0.582875	0.000871619	0.00798142
OTOF	2.297	0.000873789	0.00799679
RASA2	-0.683066	0.000877527	0.00801138
CBR3	0.819866	0.000877863	0.00801138
CD7	1.63707	0.000877427	0.00801138
CENPE	-1.19449	0.00087933	0.00801594
SPSB3	0.583486	0.00088185	0.00803441
PPM1A	-0.682875	0.000885072	0.00804575
COX7A1	1.26704	0.000884942	0.00804575
LIPH	-2.04733	0.000884428	0.00804575
CAVIN4	-0.748441	0.000884913	0.00804575
ZDBF2	-0.632395	0.000892753	0.00809748
LMTK3	0.693968	0.000895943	0.00812189
FOXJ1	1.78879	0.00089654	0.00812277
CCDC8	0.68454	0.00090178	0.00814851
EFCAB5	-0.972566	0.000901639	0.00814851
PTPN11	-0.707356	0.000901885	0.00814851
RFXANK	0.581467	0.000907834	0.00818408
IRF6	1.58475	0.00090775	0.00818408
PLXNA1	0.665518	0.000909267	0.00818793
CDC14B	-0.664248	0.00091078	0.00819702
LRWD1	0.688022	0.000913597	0.00821328
RPS15	0.987431	0.000915941	0.00822527
SCAI	-0.657208	0.000917187	0.00823192
GADD45GIP1	0.583819	0.000922229	0.0082635
AK1	0.599759	0.000924029	0.00826587
EIF1AX	-0.703974	0.000926808	0.00827718
C1orf194	2.01296	0.000927959	0.00828291
HLA-B	0.986633	0.00093295	0.00831834
ADRA1B	1.51209	0.000934606	0.00832613
ANP32E	-0.738808	0.00093857	0.00835378
SPATA7	-0.680314	0.000941932	0.00836243
EIF5B	-0.8032	0.000941301	0.00836243
CDC14C	-1.07535	0.000944626	0.00838111
ABCA5	-0.744459	0.000950834	0.00840411
METTL25	-0.858651	0.000953001	0.00841869
ZNF567	-0.641146	0.000954413	0.00842202
ZNF347	-0.790053	0.000954229	0.00842202
PSENEN	0.692031	0.000955796	0.00842966
DUSP9	0.760605	0.000969481	0.00852874
SYCP2L	-0.87768	0.000969911	0.00852874
CCDC59	-0.602008	0.000972398	0.00854366
PDLIM3	0.726	0.000976005	0.00856029
NPY2R	2.08643	0.000976395	0.00856029
AC008073.3	-1.06419	0.000978859	0.00857472
RAX	2.37805	0.000980284	0.00858052
PTPRN	0.813028	0.000982348	0.00858671
DDX58	-0.63917	0.000983103	0.00858671
ECEL1	2.18551	0.000984621	0.00859075
PTCH2	0.868541	0.00100253	0.00872828
ZNF283	-0.634433	0.00100322	0.00872961
DIAPH2	-0.657346	0.00101086	0.00877813
ZNF566	-0.741145	0.00101095	0.00877813
SPINDOC	0.603376	0.00101566	0.00880963
NCKAP5	-0.696383	0.00101667	0.00881369
HOOK1	-0.874994	0.00101877	0.00882713
ABHD12	0.674531	0.0010199	0.00883223
CLEC11A	1.17044	0.00102165	0.00883798
LRRTM1	0.898467	0.00102444	0.0088525
ATAD5	-0.874285	0.00102496	0.0088525
SIX5	0.766406	0.00102471	0.0088525
SOS2	-0.580345	0.00102684	0.00885934
CEBPA	0.719349	0.00102807	0.00886524
B9D2	1.02565	0.00103214	0.00889562
CAT	0.627285	0.00103396	0.00890659
SLC44A5	-0.898421	0.00103665	0.00892504
SLC6A15	-0.621172	0.00103806	0.00893247
PEX12	0.599422	0.00104144	0.00894998
YJEFN3	0.885174	0.00104174	0.00894998
DIO2	-1.32274	0.00104421	0.00896169
C3orf52	-1.4926	0.00104712	0.00898103
CHCHD7	-0.616911	0.00104757	0.00898103
SEPTIN7	-0.864839	0.00105047	0.00899991
GALNT17	0.918816	0.00105128	0.00899991
LRRC69	-0.987367	0.0010602	0.00907021
SCNM1	0.599075	0.00106401	0.00909327
ZNF488	0.710293	0.00106759	0.00911909
ABTB1	0.621568	0.00107192	0.00914119
SLC10A3	0.615125	0.00107253	0.00914119
AC005041.1	0.787054	0.0010774	0.00915959
MLKL	-0.911181	0.00108375	0.00920397
SH3GL3	-0.784578	0.0010845	0.00920548
ODF2L	-0.711336	0.00108603	0.00921369
UBE3A	-0.590969	0.00109009	0.00924332
CLP1	0.824008	0.00109534	0.00928299
CCNL1	-0.698495	0.00109793	0.00930013
GATAD2A	0.660429	0.00110127	0.00931868
ARHGDIB	0.913524	0.00110251	0.00932436
ZNF107	-0.773326	0.00110632	0.00934681
CLIP3	0.620259	0.00111219	0.0093916
SYCP2	-0.842632	0.00111323	0.00939546
AGTPBP1	-1.02195	0.00111637	0.00940732
ANO2	-0.827446	0.00111711	0.00940868
NNAT	1.18138	0.00111977	0.00940872
SNX16	-0.776515	0.0011184	0.00940872
MYH3	-0.884279	0.00112	0.00940872
IGSF8	0.67384	0.00111884	0.00940872
POP7	0.846922	0.00111988	0.00940872
AP3S1	-0.746336	0.00112399	0.00942759
FAM155B	0.787869	0.00112475	0.00942913
PGAP6	0.634009	0.00112823	0.00944374
SLC35A4	0.749608	0.00112762	0.00944374
ZNF100	-0.841124	0.00113288	0.00946802
ATP1A2	0.864756	0.00113365	0.00946951
ASAH2B	-0.884586	0.00113428	0.00946951
ZFP36L1	0.793142	0.0011373	0.00947572
ZIC2	0.836723	0.00114052	0.00949061
SLC4A3	0.661061	0.00114195	0.00949061
PDE1A	-0.778205	0.00114311	0.00949061
SCN1A	-0.68548	0.0011431	0.00949061
H4C8	0.765268	0.00114317	0.00949061
ELAPOR2	-0.701027	0.00114298	0.00949061
SPEG	0.615101	0.00114875	0.00952724
MAGEF1	0.687612	0.00115477	0.00956744
SHISA4	0.698324	0.00116248	0.00960686
ARL6	-0.736304	0.00116681	0.00963174
B4GALNT1	0.66734	0.00116727	0.00963174
CLEC3B	1.18197	0.0011661	0.00963174
TMEM25	0.74418	0.0011694	0.00963702
PRF1	1.92389	0.00116969	0.00963702
SNRPC	0.636216	0.00117285	0.00965819
PLA2R1	-0.826668	0.00117697	0.00968233
ZNF221	-0.679365	0.0011822	0.00971063
CTSH	0.675052	0.00118317	0.00971366
MADCAM1	0.934538	0.00118467	0.00972108
PDE8A	-0.770661	0.00118817	0.00973507
NRAS	-0.602783	0.00118794	0.00973507
FAM174A	0.808818	0.00119239	0.00976479
DBN1	0.612226	0.00119455	0.00977755
MTRF1	-0.621832	0.00119715	0.00979388
EXOSC4	0.732103	0.00119948	0.00980804
CCDC80	0.978479	0.00120409	0.0098358
B3GNT9	0.76693	0.00120404	0.0098358
DCUN1D1	-0.750014	0.00120855	0.00986234
NEUROD2	0.91462	0.00121344	0.00988738
VAT1	0.702946	0.00122038	0.00993077
CHCHD5	0.635973	0.0012206	0.00993077
SYN1	0.959225	0.00122355	0.00993492
H2BC12	1.01197	0.0012234	0.00993492
CRYAB	0.884023	0.00122917	0.0099706
HINT3	-0.726283	0.00123205	0.00998902
RHBDL1	0.815459	0.0012357	0.0100136
TSR3	0.626845	0.00123635	0.0100139
FCGR2B	1.80117	0.00125672	0.0101587
HSPB1	1.37665	0.00125973	0.0101684
UPF3B	-0.680765	0.0012598	0.0101684
ZNF578	-0.798309	0.00126562	0.0102052
TMEM100	-1.12303	0.00126833	0.0102119
KIAA0513	0.76161	0.0012751	0.0102613
IGFBP6	0.814849	0.0012784	0.0102726
FAM241B	1.08493	0.0012918	0.0103599
NASP	-0.69857	0.0012939	0.0103693
CCDC148	-0.679086	0.00129731	0.0103785
EFCAB7	-0.624188	0.0012963	0.0103785
SBF1	0.613908	0.00129867	0.0103842
HMGN5	-0.796181	0.00129996	0.0103894
ZNF534	-0.946558	0.00130242	0.010404
PCDHGA7	1.24367	0.00130432	0.0104141
CCDC122	-1.04841	0.00130633	0.010425
ZNF771	0.769483	0.00130765	0.0104304
ADPRM	-0.623875	0.00131272	0.0104555
C9orf16	0.886997	0.00131544	0.0104618
PYROXD1	-0.730215	0.00131917	0.0104864
WDR83	0.588032	0.00132376	0.0105177
PHKG1	0.832335	0.00132823	0.0105425
SVEP1	-0.985005	0.00132883	0.0105425
SERPING1	0.883637	0.00133084	0.0105534
RASSF8	-0.768223	0.00133636	0.0105868
MMP25	1.6144	0.00134286	0.0106227
TESK1	0.602196	0.00135493	0.0107054
BTF3L4	-0.793164	0.00135572	0.0107054
KCNIP1	-0.630503	0.00135594	0.0107054
MT1E	0.896634	0.00136167	0.0107454
RAD54B	-0.714431	0.00136674	0.0107698
USP12	-0.750748	0.00137072	0.0107803
CDC42EP1	0.732388	0.00137694	0.010812
ZNF92	-0.699475	0.001376	0.010812
PIFO	1.15407	0.00138966	0.0108922
ZNF781	-0.745596	0.00139097	0.0108922
TGFB1	0.74157	0.00139805	0.0109318
CHCHD10	0.730764	0.0014054	0.010984
MT3	0.960913	0.00141189	0.011009
ZC3H10	1.67999	0.00142386	0.0110856
ZMYND10	1.26287	0.00142886	0.011114
NDUFAF4	-0.7432	0.00142877	0.011114
GRAPL	-1.07907	0.00143236	0.0111305
ZNF146	-0.979365	0.00143359	0.0111348
ABCD1	0.741427	0.00143584	0.0111416
TSPO	0.918384	0.00144251	0.0111827
KCTD6	-0.924381	0.00144421	0.0111905
ANKRD13B	0.612638	0.0014552	0.011265
PTK7	0.580233	0.00146248	0.0113052
CYCS	-0.712503	0.0014679	0.0113418
TXNL1	-0.675307	0.00147221	0.0113642
DOLK	0.685368	0.00148529	0.0114597
RAI14	-0.665785	0.00148696	0.0114613
NSRP1	-0.796238	0.00148654	0.0114613
NXPE3	-0.618716	0.00149419	0.0115011
LRRC43	0.6239	0.00150754	0.0115656
CA13	-0.681405	0.00150734	0.0115656
BRCC3	-0.582099	0.00150887	0.0115704
SPDL1	-0.986717	0.00151144	0.0115797
SLC25A22	0.883706	0.00151151	0.0115797
EEF1G	0.814033	0.00151771	0.0116053
PTP4A2	-0.897132	0.00152215	0.0116284
AHRR	1.06421	0.00152736	0.0116417
LY6H	0.827151	0.00152747	0.0116417
C2CD4D	1.26298	0.00152669	0.0116417
WDR18	0.687337	0.00152976	0.0116474
ASPM	-1.62104	0.00153036	0.0116474
TMEM161A	0.724756	0.00154479	0.0117375
SUSD3	1.01827	0.0015451	0.0117375
VWC2L	-1.88706	0.00154423	0.0117375
KCNG3	1.15893	0.00154847	0.0117522
PI15	-1.92023	0.00155217	0.0117693
ACAP1	0.964429	0.00155384	0.011771
ALDOA	0.611551	0.00155552	0.0117782
LVRN	-1.09758	0.00156069	0.0118064
UQCRQ	0.622557	0.0015668	0.0118453
KLHL21	0.754153	0.00157322	0.0118736
XAF1	-0.802626	0.00157587	0.0118825
ACKR1	1.01376	0.0015753	0.0118825
GDAP1L1	0.760617	0.00157937	0.0119034
PRKAA2	-0.588766	0.00158069	0.0119078
ZC3H6	-0.654934	0.00158158	0.011909
RPS5	0.677739	0.00158312	0.0119136
PSMB8	0.75819	0.00158887	0.0119352
PKD1	0.593051	0.00159044	0.0119371
CD63	0.592031	0.00159346	0.0119542
CEP57	-0.623737	0.0015951	0.011961
INSRR	2.80705	0.00160791	0.0120515
STX1B	0.682689	0.00161354	0.0120693
RESP18	1.43639	0.001613	0.0120693
PLAG1	-0.71359	0.00161626	0.0120807
FRS2	-0.923824	0.00163112	0.012175
MMP2	0.894668	0.00163201	0.0121761
UBE2S	0.817438	0.00163807	0.0122101
RNASEK	0.909672	0.00163885	0.0122103
CDH19	-0.874169	0.0016403	0.0122156
MARVELD1	0.597221	0.0016412	0.0122164
SLC45A1	0.596236	0.00164191	0.0122164
B3GALT2	-0.869279	0.00164275	0.012217
H2AC21	0.854162	0.00164539	0.0122254
LRRK2	-0.644712	0.00164806	0.0122397
SUMO4	-0.709858	0.0016617	0.0123017
YIF1A	0.70122	0.00166411	0.0123084
DMD	-0.720786	0.00167064	0.0123509
TOGARAM2	1.10222	0.00168061	0.0124079
H2BC21	0.631642	0.00168165	0.0124099
LPGAT1	-0.694192	0.00168292	0.0124136
KLHDC8B	0.73128	0.00168646	0.0124341
TMEM160	0.83557	0.00169125	0.0124537
C16orf91	0.708393	0.00169142	0.0124537
NDUFB9	0.635413	0.00169358	0.012464
RENBP	0.613785	0.00169778	0.0124762
ACTA2	1.18684	0.00169668	0.0124762
KCNC3	0.868212	0.00169766	0.0124762
FHL2	0.887355	0.00171916	0.0125929
CCDC18	-0.846172	0.00171983	0.0125929
MRPS26	0.584591	0.00172421	0.0126153
ZNF225	-0.622011	0.0017272	0.0126315
ZNF226	-0.656016	0.00173504	0.0126774
PODXL2	0.632664	0.00173932	0.0127029
FLNA	0.681346	0.00174166	0.0127087
MAPK8IP1	0.687464	0.00174448	0.0127205
CHRM1	0.889795	0.00175922	0.012808
ATP2A3	0.897803	0.00176037	0.0128107
GSE1	0.597625	0.00176538	0.0128357
LUZP2	-0.831525	0.0017755	0.0128863
SLC35G5	1.37801	0.00179308	0.0129849
GRIN3B	3.70039	0.00179677	0.013
NINJ2	0.888341	0.00182885	0.0131812
PURA	-0.821959	0.00183373	0.0131912
CILK1	-0.596562	0.00184581	0.0132546
KTI12	0.621725	0.00184976	0.0132772
BST2	0.859879	0.00185335	0.0132912
RTL8C	0.674051	0.00185283	0.0132912
BUB1	-1.57382	0.00185713	0.0133066
NSUN2	-0.664236	0.00186092	0.0133278
CHCHD2	0.642327	0.00187073	0.0133922
HS3ST3A1	2.25875	0.00189239	0.0135116
MFSD12	0.58013	0.00189183	0.0135116
ZNF546	-1.24654	0.00189082	0.0135116
BOP1	0.62978	0.00190022	0.0135497
MTF2	-0.61019	0.00190156	0.0135533
RADIL	0.621257	0.0019025	0.0135541
MINAR1	-0.616944	0.00191225	0.0136116
GPR149	-2.16025	0.00191219	0.0136116
ENO1	0.594374	0.00192001	0.0136491
SCN1B	0.733684	0.00192614	0.0136806
RPL36AL	0.647496	0.00192972	0.0137
CYB561D2	0.647729	0.00193333	0.0137087
H2AC15	1.45103	0.00193347	0.0137087
RPL41	1.22593	0.00194138	0.0137528
CACNB1	0.612201	0.00195042	0.0138064
ARPP19	-0.695731	0.00195405	0.0138064
VAV3	-0.832407	0.00195381	0.0138064
ADORA1	0.722044	0.00195324	0.0138064
GPNMB	1.00337	0.00195496	0.0138069
MTFR1	-0.633769	0.00195775	0.0138146
CD74	1.1363	0.0019616	0.0138238
SLC16A11	1.20101	0.00196115	0.0138238
KCNK12	0.77294	0.00196042	0.0138238
ADRA1A	1.19618	0.00196662	0.0138472
NAGLU	0.639652	0.00196937	0.0138605
GPRIN1	0.857012	0.00198394	0.013933
RTP5	1.22422	0.00199757	0.0140068
VAMP4	-0.62592	0.00200361	0.0140347
LRTM2	1.38741	0.00200704	0.0140527
MGAT1	0.667141	0.00201148	0.0140661
ACTB	0.591434	0.00201622	0.0140776
CANT1	0.66487	0.00201568	0.0140776
FNTB	0.587213	0.00201517	0.0140776
ARSL	0.844172	0.00202851	0.0141361
LY6E	0.782334	0.00203218	0.0141496
MAP9	-0.716408	0.00203137	0.0141496
ENPP4	-0.620527	0.00204062	0.0142023
MRPL53	0.751844	0.00204435	0.0142161
MRPS33	-0.612019	0.00204809	0.0142299
UBALD2	0.630408	0.00204789	0.0142299
HLA-DPA1	1.18676	0.00205068	0.0142418
KIRREL3	0.90249	0.00206382	0.0142987
QSER1	-0.807825	0.00207253	0.0143367
OVOL2	-2.39002	0.0020718	0.0143367
DUSP15	0.742285	0.00207315	0.0143367
THY1	0.838544	0.00207866	0.0143626
HINT1	0.585358	0.00208548	0.0143914
LHFPL4	0.637945	0.00208698	0.0143957
MED27	0.608937	0.00210903	0.0145336
ITGBL1	1.26203	0.00210975	0.0145336
CYB5R3	0.667262	0.00211503	0.0145523
CCDC163	1.10677	0.00211506	0.0145523
CAPN15	0.584287	0.00211874	0.0145654
HAPLN1	-1.45798	0.00212308	0.014589
ZNF530	-0.591423	0.00213234	0.0146357
IGFL4	-0.810331	0.00213633	0.0146491
MEST	-0.686761	0.00214622	0.0146907
CCNJL	0.986195	0.00214691	0.0146907
KLF8	-0.748961	0.00215472	0.0147336
ZNF117	-0.867662	0.00215499	0.0147336
UBE2V2	-0.640371	0.00215979	0.014754
HMGA1	0.620534	0.00216596	0.014777
GREB1L	-0.801783	0.00216552	0.014777
ABCA10	-0.706271	0.00216679	0.014777
ZNF35	-0.753673	0.00216453	0.014777
SUSD2	1.12578	0.00217104	0.0147998
XRCC2	-0.931198	0.00218161	0.014847
TVP23B	-0.599491	0.00218383	0.0148497
KLHL5	-0.665234	0.00219124	0.0148876
EFNB3	0.869006	0.00219613	0.0149146
DDX60L	-0.752319	0.00220599	0.0149674
AC134669.1	-1.81287	0.00220666	0.0149674
LTF	2.19712	0.00221282	0.0150029
ELFN2	0.817321	0.00221869	0.0150302
C1orf35	0.667088	0.00222145	0.0150354
SAMD9	-0.764936	0.00222223	0.0150354
ATPSCKMT	-0.626507	0.00223932	0.0151133
CACNA1S	2.22318	0.0022478	0.0151392
ZNF605	-0.72085	0.00225016	0.0151425
YWHAB	-0.903631	0.00225442	0.0151649
ENDOG	0.716495	0.00225992	0.0151893
ZNF846	-0.620074	0.002266	0.0152177
FAM133A	-0.768992	0.00227061	0.0152235
ELAVL4	-0.878754	0.00232176	0.0155536
MRPL32	-0.656935	0.00232392	0.0155588
BOLA1	0.71086	0.00233027	0.0155785
DNLZ	0.858203	0.00233593	0.0156035
LGALS3BP	0.733052	0.0023382	0.0156123
RGMA	0.703103	0.00234734	0.0156669
LUC7L2	-0.614113	0.00236149	0.0157485
RAB3IP	-0.961635	0.00239072	0.0159238
PLD5	-0.725903	0.00240782	0.016018
ABHD13	-0.624043	0.00241191	0.0160387
NPIPB12	-0.919251	0.00243841	0.0161818
EIF4E	-1.06898	0.00244137	0.0161949
TTC39B	-0.584823	0.0024473	0.0162207
ZNF514	-0.662831	0.00245016	0.0162267
CENPL	-0.679695	0.00245922	0.016275
PIM3	0.737862	0.00245945	0.016275
CCNG2	-0.695472	0.00246238	0.0162811
ABI3BP	0.907693	0.00246631	0.0162931
FOXP4	0.731752	0.0024803	0.0163498
CELF3	0.89256	0.00247888	0.0163498
FIBIN	0.882218	0.00248528	0.016351
SLC38A3	0.790029	0.002486	0.016351
STK31	-1.19546	0.00248368	0.016351
CNGA3	1.30221	0.00248815	0.0163585
MT1F	1.02906	0.00248967	0.0163618
ZNF248	-0.701295	0.00250446	0.0164391
CYS1	0.798287	0.00250585	0.0164416
CITED2	0.622256	0.00253188	0.0166057
GPRC5B	0.584476	0.00253464	0.0166171
ZNF813	-0.780586	0.00253818	0.0166202
GPR37L1	0.79229	0.00255117	0.0166918
BANF1	0.755976	0.00255232	0.0166926
BARD1	-0.780828	0.00255822	0.0167178
ADGRD1	-0.808517	0.00257002	0.0167643
VN1R1	-0.747859	0.00257233	0.0167643
IER5	0.892646	0.00258294	0.0168118
CD3E	2.25324	0.00258796	0.016831
LDLRAD3	0.678716	0.00259579	0.0168697
ADGRL1	0.594803	0.00261557	0.0169767
SSTR3	1.0076	0.00261545	0.0169767
CAPRIN2	-0.580792	0.00262835	0.0170325
LGALSL	-0.629886	0.00262726	0.0170325
ZNF880	-0.727583	0.00262804	0.0170325
EIF4E2	-0.588178	0.00263729	0.0170768
NWD1	0.866772	0.00264766	0.0171204
ZNF469	0.719885	0.00264662	0.0171204
SNX6	-0.767792	0.00265641	0.0171392
ZNF69	-0.60029	0.0026587	0.0171472
FKBP3	-0.589343	0.00266073	0.0171535
BLVRB	0.69131	0.00266258	0.0171586
EPHB2	0.638949	0.00269283	0.0172987
CBSL	-1.2528	0.00269371	0.0172987
PAFAH1B3	0.599342	0.0026999	0.0173236
NYAP1	0.626401	0.0027075	0.0173656
TMEM132E	0.987894	0.00270865	0.0173661
KLHL26	0.865959	0.00271017	0.017369
LPO	-1.97269	0.00271383	0.017372
VWA3B	1.45516	0.00271623	0.0173805
C6	2.20886	0.0027182	0.0173862
MFAP3	-0.679785	0.00272345	0.0174067
EFHD1	0.674094	0.00272354	0.0174067
SUN2	0.613786	0.00272638	0.0174112
PM20D2	-0.63333	0.00273548	0.0174487
LRRC37A3	-0.741975	0.0027339	0.0174487
FMO5	-0.927286	0.00274	0.0174639
ZRANB3	-0.583294	0.00274493	0.0174867
PPIC	0.820377	0.00275682	0.0175436
CRMP1	0.584157	0.00276077	0.0175619
IFT88	-0.611951	0.00276618	0.0175894
NKTR	-0.767225	0.00278162	0.0176462
MFHAS1	0.586408	0.00278131	0.0176462
GXYLT1	-0.664745	0.00278161	0.0176462
NR4A2	-0.893064	0.00279534	0.0177065
ABO	-0.959549	0.00279382	0.0177065
CTSL	0.583423	0.00280304	0.0177279
VPS37D	0.661731	0.00281981	0.0178052
SPHK2	0.616036	0.00282685	0.0178162
SLC47A1	1.50366	0.00283131	0.0178363
GMFB	-0.998208	0.00283739	0.0178607
BCAN	0.60552	0.00284295	0.0178819
TIGD1	-0.680644	0.00284411	0.0178823
SH2D5	0.81921	0.00285941	0.0179577
PNCK	0.68293	0.00287224	0.0180244
SEC62	-0.673557	0.00287559	0.0180384
PRH1	-0.667092	0.00289041	0.0181035
TGM5	2.16405	0.00289364	0.0181106
RAB21	-0.618136	0.00289925	0.0181239
PPP1R32	0.819499	0.00289816	0.0181239
SLC38A9	-0.61242	0.00290383	0.0181456
GCNT2	-0.63114	0.00293228	0.0183053
CDC42SE2	-0.882211	0.00293785	0.01833
VEGFD	-0.893332	0.00295268	0.0183943
IL27RA	0.86877	0.00295419	0.0183967
PLIN3	0.628133	0.00295986	0.0183978
ASNSD1	-0.605682	0.00295697	0.0183978
PDE1C	-0.764712	0.00295643	0.0183978
PARS2	0.649682	0.00296705	0.0184274
VSNL1	-1.06792	0.00297975	0.0184981
CCDC106	0.61689	0.0029807	0.0184981
COPZ2	0.722889	0.00299088	0.0185401
ZNF432	-0.588088	0.00301726	0.0186822
ANO3	-0.882621	0.00304267	0.0188043
CRIP3	0.920317	0.00304426	0.0188043
MRPL12	0.673243	0.00304864	0.018805
PPEF1	-0.847761	0.00308844	0.0190167
PIGZ	0.648056	0.00309176	0.0190276
WDR90	0.589331	0.00311486	0.0191554
FNDC10	0.801506	0.0031166	0.0191588
PLXNA4	0.984397	0.00314016	0.0192608
NOTCH2	0.725231	0.00314784	0.0192925
DUS3L	0.636277	0.00315047	0.0193014
FOLR1	1.78421	0.003154	0.01931
MT1H	1.64333	0.00315601	0.01931
STK17A	-0.665427	0.00317972	0.0194294
ANKHD1	-0.63562	0.00320633	0.0195333
SPOPL	-0.734405	0.00320453	0.0195333
CSTB	0.613318	0.00321317	0.0195676
PPP1R1A	0.909124	0.0032383	0.0196985
ANTXR1	0.602796	0.00324087	0.0197047
LIME1	0.747151	0.00324173	0.0197047
TACR1	-1.05717	0.00325306	0.0197443
SERPINH1	1.14652	0.00326285	0.0197814
SKA2	-0.792915	0.00326408	0.0197814
TSGA10	-0.767289	0.00327914	0.0198244
CETN3	-0.68755	0.00327894	0.0198244
DKK3	0.707982	0.00329467	0.0199001
SRPX	1.03355	0.00331367	0.0200021
RPGRIP1L	-0.594314	0.00331402	0.0200021
PDK2	0.594787	0.00332009	0.0200313
ARHGAP29	-0.947267	0.00333472	0.0200972
CRTC1	0.707307	0.00333963	0.0201119
CCKBR	0.925409	0.00335351	0.0201706
TST	0.687105	0.003353	0.0201706
FLNC	0.957644	0.00335083	0.0201706
NPHP3-ACAD11	-1.03316	0.0033555	0.0201706
CCR10	1.06008	0.00337326	0.020247
RAMP3	0.977082	0.00337995	0.0202647
CCDC190	1.14091	0.00337977	0.0202647
KCNA3	1.02015	0.00338177	0.0202682
PDSS1	-0.596679	0.00339734	0.0203316
MASP1	0.775618	0.00339895	0.0203337
SURF2	0.586644	0.00340282	0.0203454
CAVIN1	0.745018	0.0034034	0.0203454
CD99	0.782085	0.00341081	0.0203739
TMEM156	-1.12121	0.00341135	0.0203739
PRR19	1.28732	0.00341674	0.0203877
WDR89	-0.699058	0.00342395	0.0204077
SMCO4	0.784041	0.00342994	0.020429
MCM2	0.843191	0.00343775	0.0204605
ZNF222	-0.618212	0.00344476	0.0204948
FGFRL1	0.798703	0.00348985	0.0207251
TAC1	-1.8161	0.00349272	0.0207346
MAPKAPK3	0.600257	0.00350076	0.0207596
CYBA	0.858447	0.00350247	0.0207622
SCOC	-0.619389	0.00353475	0.0209154
GNG5	0.739484	0.00354762	0.0209743
PWWP2B	0.67047	0.00355363	0.0209966
OMA1	-0.669424	0.00357029	0.0210721
NPM3	0.744954	0.00357478	0.021091
HTR6	1.11454	0.00359133	0.0211655
GLI2	0.700357	0.00360709	0.0212277
HTR7	1.07792	0.00361877	0.0212836
SAMD10	0.753618	0.00362201	0.021287
STK32C	0.582107	0.00363121	0.0213157
HCST	1.43998	0.00365606	0.021446
FOXS1	1.21406	0.00366241	0.0214756
ZNF138	-0.846224	0.0036639	0.0214765
FSIP1	-0.589598	0.00367116	0.021509
TAS2R13	-0.804536	0.00368168	0.021542
PLK5	1.0518	0.00368331	0.0215438
SPON2	0.973698	0.00370021	0.0216193
DNAJC21	-0.587961	0.00370013	0.0216193
H3C1	1.28822	0.00370707	0.0216516
OGFOD2	0.698584	0.00373565	0.0217771
PTCHD4	-0.906544	0.00373538	0.0217771
ST6GALNAC2	0.981875	0.00374306	0.0217992
SLC3A1	-1.13882	0.00375945	0.021879
SPINT2	0.59835	0.003772	0.0219442
TEFM	-0.601074	0.00378234	0.0219965
ITPKA	0.880511	0.00378502	0.0220042
GIN1	-0.66683	0.00379326	0.0220128
DDIT3	-0.748107	0.00379221	0.0220128
SNAPC2	0.69414	0.00379738	0.0220289
GRM2	1.17732	0.00380236	0.0220369
TP53I11	0.939573	0.00380112	0.0220369
ZNF264	-1.15174	0.00380532	0.0220435
ZNF579	0.609827	0.00381222	0.0220677
DNTTIP2	-0.633547	0.00381901	0.0220992
BCAR3	0.637383	0.00384775	0.0222417
COX6A1	0.592977	0.00385363	0.0222664
IRAK4	-0.687404	0.00385696	0.0222664
BCAM	0.718467	0.00386693	0.0223051
PTGER4	0.86079	0.00387425	0.0223315
ICE2	-0.586362	0.00387881	0.0223419
CCDC177	0.785858	0.0038979	0.022436
RAB11FIP5	0.610297	0.0039082	0.0224556
PTPRD	-0.637069	0.00391694	0.0224978
FANCL	-0.582813	0.00392545	0.0225388
PRDM16	0.71858	0.00392837	0.0225397
TOX2	0.693345	0.00393695	0.0225809
EZHIP	0.78608	0.00394225	0.0226034
TRMT9B	-0.783323	0.00394388	0.0226047
MC4R	-1.8386	0.00396823	0.0227123
CCDC85B	0.806258	0.00396985	0.0227136
HECTD2	-0.620405	0.00398984	0.0228119
FRMD3	-0.692196	0.00399405	0.0228199
MFSD5	0.689006	0.00401124	0.022894
METTL8	-0.661245	0.00402309	0.0229375
MLH3	-1.05563	0.00403231	0.02295
DACT1	0.828968	0.00403056	0.02295
DPEP2	1.13479	0.0040278	0.02295
LIPT2	0.999173	0.00403073	0.02295
PPP6R1	0.637058	0.00405049	0.0230292
FGFR3	0.738533	0.00406041	0.0230614
LIF	-2.03196	0.00406651	0.023073
GRAMD1C	-0.621559	0.00406968	0.023073
UQCR10	0.626782	0.00407049	0.023073
F5	1.22558	0.00407506	0.023073
LAPTM4A	0.592873	0.00407991	0.0230755
ANKAR	-0.585691	0.00407866	0.0230755
EXOG	-0.731399	0.00408565	0.0231
PLCXD3	-0.851829	0.00409431	0.0231409
ITIH2	1.85411	0.00411211	0.0232093
FOXN2	-0.732254	0.00411771	0.023218
MPV17L2	0.705161	0.00411936	0.023218
GLP1R	1.5969	0.00415154	0.023375
ANKZF1	-0.593839	0.00417357	0.0234764
SURF4	0.690101	0.00418848	0.0235423
TAX1BP3	0.61525	0.00420799	0.0236438
RASSF2	-0.770297	0.00421907	0.0236979
CFP	0.94444	0.00423477	0.0237532
ORAI1	0.959377	0.00423347	0.0237532
PALM3	0.92071	0.00424673	0.0238121
GALNT16	0.5838	0.00425885	0.0238636
MIPEP	0.948327	0.00427376	0.0238937
LRFN2	0.782682	0.0042755	0.0238937
SLC39A13	0.59173	0.00427596	0.0238937
SLC22A4	0.683943	0.0042755	0.0238937
ADGRF3	1.05531	0.00427784	0.023896
FRAS1	-0.834586	0.004306	0.0240203
ZNF804B	-1.2847	0.00431162	0.0240352
CCSER1	-0.722298	0.00431511	0.0240411
RTN4RL1	0.769836	0.00431565	0.0240411
C7orf25	-0.749616	0.00432517	0.0240777
CFL1	0.647743	0.00432933	0.0240844
MFSD4A	0.766694	0.00432826	0.0240844
BGLAP	1.00858	0.00434645	0.0241466
PRDM8	0.822287	0.00435432	0.0241738
TCTE1	0.858971	0.00436362	0.0242118
IGFBP7	0.736369	0.00436786	0.0242159
FKBP14	-0.63586	0.00440186	0.0243547
IFI44	-0.874777	0.0044037	0.0243566
KLRC3	-1.01733	0.00440881	0.0243765
SLC2A6	0.580504	0.00442538	0.0244511
CBWD6	-0.716564	0.0044369	0.0244819
[truncated: 377 more rows]

## Sheet: CA2_early
	log2FoldChange	pvalue	padj
RICTOR	-0.6389	6.28242e-08	0.00102548
RPL41	1.81672	2.89664e-07	0.00236409
DUSP15	0.882826	1.52536e-06	0.0062246
SLC16A7	-1.48905	5.07875e-06	0.0126684
TBC1D8B	-0.739036	6.20885e-06	0.0126684
CCDC138	-0.742213	5.59365e-06	0.0126684
ALK	0.599369	5.2494e-06	0.0126684
PLGLB1	-1.06525	8.66104e-06	0.0157082
ERO1B	-0.749227	1.37715e-05	0.0224793
AC007325.2	1.08274	1.59679e-05	0.0236949
C19orf53	1.09189	1.79647e-05	0.0241752
CHPF	0.900181	1.92537e-05	0.0241752
ZSCAN18	0.662767	2.50179e-05	0.0272244
PLEKHH3	0.660805	5.09518e-05	0.0308032
COX6B1	1.01925	3.64362e-05	0.0308032
PUS7L	-0.683745	3.19225e-05	0.0306512
ANAPC11	0.709083	3.55105e-05	0.0308032
PHOSPHO2	-0.952309	3.13032e-05	0.0306512
CYRIB	-0.633924	4.33022e-05	0.0308032
RNASEK-C17orf49	1.0749	4.88049e-05	0.0308032
SART1	0.659304	4.33918e-05	0.0308032
COX8A	1.14247	4.63391e-05	0.0308032
COLCA2	0.965452	4.61705e-05	0.0308032
PAX6	0.67019	0.000103116	0.0313161
CYB5R4	-0.665568	8.83938e-05	0.0313161
EVC	0.735473	0.000117823	0.0313161
PTGS2	-1.61019	7.72926e-05	0.0313161
BAX	0.636776	9.25339e-05	0.0313161
MT3	1.12609	0.000101945	0.0313161
MADCAM1	1.18643	0.00010604	0.0313161
DTWD1	-0.931661	5.63069e-05	0.0313161
TESK1	0.633416	0.000117316	0.0313161
RNF43	1.00445	7.9739e-05	0.0313161
C12orf57	0.764932	0.000109371	0.0313161
PTBP3	-0.676672	8.99694e-05	0.0313161
ROMO1	1.10032	7.53714e-05	0.0313161
RPL27	0.894568	0.000114274	0.0313161
ABHD13	-0.764742	0.000114547	0.0313161
RPS11	0.752401	7.95092e-05	0.0313161
MRPL24	0.731276	6.69524e-05	0.0313161
PAMR1	0.919665	7.41773e-05	0.0313161
SLC26A2	-1.04309	6.2605e-05	0.0313161
LRRC8C	-0.581689	0.000115373	0.0313161
MTLN	1.11059	9.2129e-05	0.0313161
YIPF6	-1.58968	6.68386e-05	0.0313161
ZNF286A	-0.676812	7.14697e-05	0.0313161
NFKBIL1	0.611515	8.72825e-05	0.0313161
C4orf48	1.39967	0.000113578	0.0313161
PCDHGB2	0.944369	0.000116637	0.0313161
SLC25A32	-0.628346	0.000122981	0.0313161
RAC3	0.949923	0.000124704	0.0313161
PSMB10	0.867131	0.000122468	0.0313161
PNPLA2	0.678155	0.000131637	0.0325562
LONP1	0.622299	0.000145253	0.0348232
OTX1	1.0331	0.000170721	0.0357092
CYP11A1	0.986808	0.000162502	0.0357092
PUS10	-0.824662	0.000165404	0.0357092
TRMT10C	-0.658187	0.000175013	0.0357092
POLR2L	0.962962	0.000172045	0.0357092
NHLRC3	-0.840207	0.000173963	0.0357092
DTX1	0.592181	0.000190029	0.0367681
PLEC	0.626401	0.000199071	0.0367681
ZNF891	-0.690484	0.000201707	0.0367681
RPS18	0.815666	0.000202728	0.0367681
TAS2R13	-1.0005	0.000205881	0.0369297
TMX3	-0.638129	0.000220147	0.0382282
KCNH2	0.835331	0.000249405	0.0390129
ETFB	0.607561	0.000228811	0.0390129
MEA1	0.602634	0.000238146	0.0390129
PRDX5	0.742056	0.000239653	0.0390129
ELAC1	-0.705109	0.00024419	0.0390129
MZT2B	0.774978	0.00023591	0.0390129
ABCA5	-0.726296	0.000246888	0.0390129
G6PD	0.599762	0.000251722	0.0390129
ARL15	-0.811342	0.000258162	0.039383
RAB33B	-0.718734	0.000268008	0.0405064
NR1D1	0.926589	0.000276671	0.0406856
CHCHD10	0.907496	0.000274118	0.0406767
WDR18	0.681679	0.000304243	0.0420311
ANTKMT	0.888334	0.000308881	0.0420311
SNAPC2	0.686582	0.000302835	0.0420311
EDF1	0.795888	0.000303534	0.0420311
LGALS8	-0.707547	0.0002966	0.0420311
LCORL	-0.641089	0.000307553	0.0420311
PLEKHA1	-0.672275	0.000316176	0.0423028
PCNX4	-0.636297	0.000313535	0.0422962
G2E3	-0.675509	0.000328593	0.043255
ST8SIA4	-0.945584	0.000350095	0.0445924
CDC42EP3	-0.821523	0.000355134	0.0445924
H4C3	1.02246	0.000355144	0.0445924
NR2E1	0.686138	0.000364642	0.0454355
TMEM260	-0.643869	0.000397888	0.0473095
BLOC1S1	0.687704	0.000397431	0.0473095
GPR22	-1.20148	0.000404001	0.0473095
ZNF493	-0.707797	0.000395635	0.0473095
RPL39	1.0854	0.000402718	0.0473095
ZNF317	0.617525	0.000420276	0.0483111
DNPH1	0.723005	0.000423712	0.0483654
NDUFA1	1.04309	0.000500806	0.0495434
PLGLB2	-0.941401	0.000464192	0.0495434
COX7C	0.628994	0.00049894	0.0495434
ZNF540	-0.751224	0.000475397	0.0495434
AURKAIP1	0.662789	0.000496713	0.0495434
GTPBP6	0.6399	0.000469555	0.0495434
INAFM1	0.624499	0.000453868	0.0495434
FGF8	2.02812	0.000308996	0.0420311
ASGR1	0.879551	0.000321248	0.042632
LCN2	4.72999	0.000120743	0.0313161
MKI67	-2.62724	0.000198376	0.0367681
LRRIQ3	-2.33163	1.18758e-06	0.0062246
PIGR	5.68073	0.000165583	0.0357092
URGCP-MRPS24	3.07486	9.44755e-05	0.0313161

## Sheet: CA2_late
	log2FoldChange	pvalue	padj
ZMYM2	-0.708692	6.1756e-12	2.89851e-08
LRP1	1.0116	3.80792e-12	2.89851e-08
SMARCAD1	-0.759463	7.1029e-12	2.89851e-08
RICTOR	-0.794362	2.90372e-12	2.89851e-08
PNPLA2	1.16247	9.86144e-12	3.21937e-08
CRYBG3	-0.951336	3.43816e-11	9.35352e-08
MGA	-0.68633	5.76791e-11	1.34499e-07
TECR	0.997242	1.09272e-10	1.52982e-07
C12orf57	1.22045	1.39731e-10	1.52982e-07
ZNF451	-0.699514	1.30525e-10	1.52982e-07
MGAT1	1.02608	1.36539e-10	1.52982e-07
RPL27	1.43132	1.40583e-10	1.52982e-07
CRTC2	0.840633	1.07709e-10	1.52982e-07
SP2	0.833267	1.21854e-10	1.52982e-07
PRAF2	1.12961	1.14881e-10	1.52982e-07
BRWD1	-0.70857	1.55662e-10	1.58805e-07
TAF1D	-0.984941	1.76071e-10	1.69059e-07
C19orf53	1.55146	2.36486e-10	2.11736e-07
CLPP	1.11028	2.71347e-10	2.12955e-07
ATR	-0.789375	2.95118e-10	2.12955e-07
MED16	0.881325	3.00065e-10	2.12955e-07
ERCC6L2	-0.773541	2.99301e-10	2.12955e-07
BLZF1	-0.921105	3.1628e-10	2.1511e-07
KIAA2013	0.937648	3.79871e-10	2.48026e-07
DVL3	0.620641	4.20107e-10	2.63746e-07
DTX1	0.945213	6.11936e-10	3.69949e-07
ZNF638	-0.935989	6.78849e-10	3.85824e-07
PPP1R10	0.660251	6.85468e-10	3.85824e-07
CTSD	1.28774	7.39228e-10	4.02214e-07
ZNF37A	-0.949827	9.96242e-10	4.89873e-07
NOL10	-0.647101	9.31402e-10	4.89873e-07
DDX54	0.803467	1.02038e-09	4.89873e-07
TBC1D8B	-0.968453	9.60907e-10	4.89873e-07
ODF2L	-1.10913	1.17579e-09	5.33121e-07
RAB11B	0.792676	1.17326e-09	5.33121e-07
USP34	-0.658348	1.24422e-09	5.48902e-07
MZT2B	1.22974	1.35342e-09	5.81366e-07
CHPF	1.22607	1.49936e-09	6.11853e-07
CEP44	-0.874698	1.49e-09	6.11853e-07
LTBP3	0.766552	1.5961e-09	6.35444e-07
TMEM115	0.738999	1.64276e-09	6.38446e-07
ZNF141	-1.13429	1.81914e-09	6.90554e-07
PUS7L	-0.951574	1.92268e-09	7.0738e-07
CCDC82	-1.13703	1.95014e-09	7.0738e-07
ZBTB45	1.01564	2.04156e-09	7.24442e-07
RAMP1	1.34529	2.1889e-09	7.60202e-07
ZNF12	-0.700068	2.49298e-09	8.35209e-07
VASN	1.46737	2.50721e-09	8.35209e-07
PLEC	0.964582	2.71884e-09	8.87592e-07
MRPL24	1.04694	2.93537e-09	9.39492e-07
RPS6KC1	-0.792449	3.02525e-09	9.49638e-07
CCDC138	-0.932617	3.66908e-09	1.13001e-06
DUSP23	1.65756	4.26181e-09	1.28825e-06
COX8A	1.58022	4.84039e-09	1.43654e-06
GNPTG	0.744994	4.97571e-09	1.45033e-06
RABAC1	1.23627	5.20803e-09	1.46921e-06
INTS5	1.02927	5.22049e-09	1.46921e-06
NUDCD1	-0.928445	5.33706e-09	1.47656e-06
ZNF540	-1.21006	5.76814e-09	1.56922e-06
RPS11	1.06758	6.12863e-09	1.63996e-06
ZNF761	-1.08119	6.25262e-09	1.64615e-06
MTLN	1.5804	6.77528e-09	1.75544e-06
TTC3	-0.727254	8.01352e-09	2.04382e-06
FXYD5	1.23624	9.8999e-09	2.41214e-06
XRN1	-0.72826	9.90094e-09	2.41214e-06
PIGT	0.96127	9.65818e-09	2.41214e-06
ZFPL1	0.703411	1.07052e-08	2.56972e-06
CLPTM1	0.888851	1.18341e-08	2.79954e-06
ZYX	0.848351	1.28576e-08	2.99822e-06
DNAAF5	0.726023	1.35027e-08	3.06117e-06
BLOC1S1	1.0591	1.3899e-08	3.10786e-06
PEPD	0.953599	1.5118e-08	3.24802e-06
MORC3	-0.707814	1.51228e-08	3.24802e-06
ATN1	0.770219	1.62033e-08	3.43489e-06
UBE3A	-0.832068	1.66955e-08	3.44963e-06
WDR24	0.791736	1.65156e-08	3.44963e-06
ADRM1	0.81749	1.7801e-08	3.63206e-06
PTPRF	0.720093	1.91537e-08	3.85982e-06
SCAMP3	0.797734	2.10931e-08	4.14822e-06
RALY	0.663973	2.08588e-08	4.14822e-06
ILVBL	0.777587	2.19947e-08	4.22376e-06
NDUFS7	0.829587	2.17597e-08	4.22376e-06
NDUFA3	1.05481	2.22656e-08	4.22606e-06
CEP192	-0.704092	2.33585e-08	4.33273e-06
SCAMP4	0.781558	2.40551e-08	4.37616e-06
RPP21	1.06037	2.41288e-08	4.37616e-06
MEX3D	1.09131	2.52227e-08	4.47512e-06
C4orf48	1.94575	2.49619e-08	4.47512e-06
SEPTIN1	1.5606	2.59576e-08	4.55598e-06
SRFBP1	-0.670156	2.72644e-08	4.70649e-06
FANCM	-1.09806	2.73918e-08	4.70649e-06
HAUS3	-0.926263	2.99457e-08	5.03921e-06
TMSB10	1.28507	3.03701e-08	5.05848e-06
TESK1	0.876259	3.16494e-08	5.21832e-06
FBLN1	1.24072	3.30353e-08	5.3585e-06
CTDSPL2	-0.869346	3.31562e-08	5.3585e-06
BTAF1	-0.781106	3.37955e-08	5.40828e-06
UHRF1BP1L	-0.71236	3.49734e-08	5.50339e-06
ZNF483	-0.860599	3.54013e-08	5.50339e-06
TATDN1	-0.898598	3.60029e-08	5.54411e-06
UGGT2	-0.915583	3.69233e-08	5.63271e-06
NME7	-0.686661	4.00002e-08	5.99012e-06
THOC1	-0.925823	4.23333e-08	6.28187e-06
PRDX5	1.0643	4.39467e-08	6.35915e-06
RAVER1	0.775996	4.38692e-08	6.35915e-06
MEA1	0.862531	4.44749e-08	6.3681e-06
MRPS18A	0.781623	4.55339e-08	6.46304e-06
TMEM147	1.04285	4.61606e-08	6.49552e-06
VPS50	-0.724843	4.82795e-08	6.73561e-06
ROMO1	1.45825	5.03339e-08	6.90384e-06
SYVN1	0.665725	5.11772e-08	6.90384e-06
THAP4	0.810604	5.08472e-08	6.90384e-06
SOX15	1.84845	5.19497e-08	6.95062e-06
ESCO1	-0.953295	5.53044e-08	7.28012e-06
NR2F1	0.929389	5.51734e-08	7.28012e-06
ZNF175	-0.606066	5.69723e-08	7.38063e-06
CASP8AP2	-0.990786	5.67772e-08	7.38063e-06
CRAT	0.782865	6.35642e-08	8.16975e-06
SLC22A17	1.08646	6.55881e-08	8.36402e-06
POLR2I	1.01006	6.61505e-08	8.37035e-06
PPP4C	0.74622	6.72576e-08	8.44497e-06
TIMM13	0.992337	6.83254e-08	8.51355e-06
RIF1	-0.691373	6.94353e-08	8.52214e-06
ZFC3H1	-0.785201	6.94385e-08	8.52214e-06
UTP20	-0.624593	7.28613e-08	8.74497e-06
NUP58	-0.622277	7.19135e-08	8.74497e-06
NAA38	1.37955	7.37214e-08	8.78361e-06
RLF	-0.742876	7.43349e-08	8.79252e-06
LGI4	0.915102	7.52229e-08	8.83355e-06
SOD3	1.79193	7.58731e-08	8.84626e-06
C7orf26	0.583755	8.07648e-08	9.34982e-06
ATRX	-0.666985	8.2629e-08	9.43185e-06
POLR2L	1.3227	8.22231e-08	9.43185e-06
GPBP1	-0.658436	8.50637e-08	9.60772e-06
H2AX	0.871729	8.60172e-08	9.60772e-06
CPLANE1	-0.804658	8.61708e-08	9.60772e-06
MPHOSPH9	-0.844612	9.46938e-08	1.02644e-05
RFX1	0.799951	9.40377e-08	1.02644e-05
TBC1D32	-0.743319	9.32268e-08	1.02644e-05
BCLAF3	-0.828326	9.49534e-08	1.02644e-05
TGS1	-0.696439	9.81286e-08	1.05378e-05
PCSK1N	1.72785	1.03426e-07	1.10341e-05
BCL9L	0.804279	1.04283e-07	1.10533e-05
ZNF529	-0.636984	1.12953e-07	1.18951e-05
CRB2	1.12436	1.16071e-07	1.21451e-05
MFSD10	0.896836	1.22486e-07	1.27346e-05
RB1CC1	-0.795452	1.26911e-07	1.29438e-05
PHGDH	0.895597	1.2767e-07	1.29438e-05
ZNF703	1.07849	1.27295e-07	1.29438e-05
ATP1A2	1.04864	1.33397e-07	1.33585e-05
DAD1	0.753289	1.32634e-07	1.33585e-05
TMF1	-0.61559	1.38068e-07	1.37419e-05
JUP	0.907105	1.3961e-07	1.38112e-05
ATAD2B	-0.709473	1.40461e-07	1.38117e-05
PIBF1	-0.990931	1.45543e-07	1.42258e-05
ARID4B	-0.821946	1.53498e-07	1.45547e-05
OGDH	0.67428	1.5227e-07	1.45547e-05
TMEM109	0.903518	1.5214e-07	1.45547e-05
DYNLRB1	1.15301	1.54259e-07	1.45547e-05
GRHPR	0.59573	1.54183e-07	1.45547e-05
NPAT	-0.758701	1.52162e-07	1.45547e-05
EDF1	1.11161	1.59059e-07	1.49214e-05
NUCB1	0.672588	1.60124e-07	1.49355e-05
ZGRF1	-1.15059	1.6311e-07	1.5042e-05
RNPEPL1	0.933332	1.62872e-07	1.5042e-05
XAB2	0.724337	1.64341e-07	1.50704e-05
MEGF8	0.865439	1.6648e-07	1.50969e-05
DUSP15	0.928012	1.65579e-07	1.50969e-05
MAP9	-1.09503	1.76286e-07	1.58979e-05
ARMC5	0.801077	1.77558e-07	1.59246e-05
G6PD	0.823136	1.80745e-07	1.61219e-05
CADM4	0.621794	1.8336e-07	1.62321e-05
MICU2	-0.831724	1.8397e-07	1.62321e-05
FOXP4	0.783906	1.86428e-07	1.63455e-05
ZNF781	-1.11068	1.87258e-07	1.63455e-05
ZNF300	-1.04735	1.89415e-07	1.64458e-05
ALMS1	-0.862983	1.95232e-07	1.68612e-05
ABCD1	0.892813	2.00373e-07	1.72142e-05
USP45	-0.785393	2.04027e-07	1.73701e-05
TMEM11	0.712812	2.04317e-07	1.73701e-05
SCRN3	-0.628315	2.07288e-07	1.7441e-05
SMIM14	-0.734025	2.07129e-07	1.7441e-05
NDUFAF3	0.820108	2.09383e-07	1.7527e-05
BIVM	-0.716612	2.14976e-07	1.79033e-05
WDR18	0.94084	2.20774e-07	1.82928e-05
CLIP2	0.664832	2.29765e-07	1.89269e-05
ASTN2	0.703296	2.30746e-07	1.89269e-05
BAX	0.810802	2.3699e-07	1.93419e-05
PCBP1	0.735312	2.46604e-07	2.00265e-05
GYPC	1.06826	2.49554e-07	2.01657e-05
SAC3D1	1.21574	2.50972e-07	2.01803e-05
ROCK2	-0.742369	2.56115e-07	2.0493e-05
PSMA7	0.818476	2.62451e-07	2.06941e-05
AKAP7	-0.805146	2.63699e-07	2.06941e-05
LLGL1	0.769956	2.62769e-07	2.06941e-05
ZNF503	1.05212	2.60272e-07	2.06941e-05
PCM1	-0.67683	2.67369e-07	2.08817e-05
ARHGAP18	-0.961823	2.8081e-07	2.18269e-05
NDUFB7	1.21921	2.82357e-07	2.18301e-05
ZNF189	-0.861445	2.862e-07	2.18301e-05
WDR81	0.692111	2.85897e-07	2.18301e-05
LMAN2	0.594507	2.84163e-07	2.18301e-05
LAMB2	0.961788	2.88122e-07	2.18745e-05
RTL8B	0.664798	2.98289e-07	2.25416e-05
MARCHF7	-0.874526	3.03002e-07	2.26876e-05
FASN	0.844231	3.02617e-07	2.26876e-05
ZNF142	0.587243	3.16861e-07	2.3617e-05
ADORA1	1.05954	3.34665e-07	2.47182e-05
RBM26	-0.638549	3.40503e-07	2.50362e-05
CRLF1	1.64164	3.44806e-07	2.51262e-05
EEFSEC	0.74863	3.50678e-07	2.54405e-05
KIAA0586	-0.636262	3.66466e-07	2.63643e-05
ECSIT	0.804884	3.66683e-07	2.63643e-05
EIF1AX	-1.00262	3.70125e-07	2.63643e-05
ZNF575	1.14901	3.70664e-07	2.63643e-05
FAAP100	0.697495	3.71488e-07	2.63643e-05
SSC5D	1.2219	3.77671e-07	2.66871e-05
PLEKHA3	-0.685322	3.82444e-07	2.69079e-05
SENP6	-0.743607	3.90383e-07	2.73486e-05
UFM1	-0.882898	3.95919e-07	2.73838e-05
SCAND1	1.30421	3.95025e-07	2.73838e-05
C11orf68	0.725716	3.92971e-07	2.73838e-05
TRIM28	0.590509	4.02018e-07	2.7572e-05
ZRANB2	-0.838803	4.00593e-07	2.7572e-05
CEP170	-0.581036	4.16393e-07	2.81391e-05
VPS51	0.819642	4.14763e-07	2.81391e-05
ZUP1	-0.799064	4.17181e-07	2.81391e-05
MIA2	-0.652103	4.24904e-07	2.8542e-05
AKAP11	-0.588969	4.29618e-07	2.87404e-05
RBM42	0.810462	4.33314e-07	2.88694e-05
PRKCSH	0.661942	4.67717e-07	3.10347e-05
JOSD2	0.878153	4.80648e-07	3.17637e-05
METRN	1.34933	4.87218e-07	3.20679e-05
PIAS2	-0.687308	4.93665e-07	3.22324e-05
SPNS1	0.779704	4.92643e-07	3.22324e-05
AC007325.2	1.21438	5.0136e-07	3.26044e-05
FAM174C	1.00705	5.03902e-07	3.26397e-05
CEP162	-0.993357	5.14432e-07	3.31328e-05
ZDBF2	-0.950863	5.15575e-07	3.31328e-05
LMF2	0.757515	5.2142e-07	3.32466e-05
IRF2BPL	0.789234	5.20309e-07	3.32466e-05
PM20D2	-1.08405	5.27425e-07	3.34987e-05
CCDC186	-0.909705	5.33802e-07	3.36419e-05
GPAA1	0.758659	5.53366e-07	3.45844e-05
CLN3	0.70157	5.81586e-07	3.60959e-05
ARHGAP5	-1.53454	5.84793e-07	3.61575e-05
NAA25	-0.741013	5.92179e-07	3.62705e-05
ORC2	-0.732675	5.89925e-07	3.62705e-05
POR	0.623572	5.93287e-07	3.62705e-05
MFSD3	1.15308	6.04092e-07	3.67932e-05
TBCB	0.833388	6.10395e-07	3.7039e-05
AIP	0.747176	6.20864e-07	3.74338e-05
PSMB10	1.08405	6.21488e-07	3.74338e-05
REV3L	-0.7535	6.48101e-07	3.87507e-05
RANBP2	-0.604883	6.52121e-07	3.87542e-05
PPIB	0.800113	6.53547e-07	3.87542e-05
SCFD1	-0.647255	6.61788e-07	3.89908e-05
KRTCAP2	0.751196	6.64059e-07	3.89908e-05
CHD1	-0.909711	6.90493e-07	4.01237e-05
SF3B5	1.14458	6.90728e-07	4.01237e-05
IFITM2	1.38489	6.86175e-07	4.01237e-05
TTC14	-0.835063	6.93762e-07	4.0157e-05
PDE10A	-0.734957	7.10042e-07	4.09541e-05
RPL37A	0.944481	7.16249e-07	4.11667e-05
COMMD10	-0.609198	7.22048e-07	4.12891e-05
RGPD5	-0.785615	7.32313e-07	4.165e-05
NBEAL1	-0.764859	7.55926e-07	4.25482e-05
AKT1S1	0.761378	7.51733e-07	4.25482e-05
PNPLA6	0.66369	7.59609e-07	4.26086e-05
LYRM7	-1.0478	7.66451e-07	4.28451e-05
THAP11	0.875835	7.72571e-07	4.30399e-05
CEP83	-1.01007	7.95198e-07	4.41497e-05
DNPH1	0.973979	8.0103e-07	4.42307e-05
DDX10	-0.630919	8.02075e-07	4.42307e-05
MZT1	-1.24914	8.09757e-07	4.45039e-05
UCHL5	-0.733079	8.18062e-07	4.45869e-05
ZNF431	-0.807402	8.15303e-07	4.45869e-05
ABCF1	0.612588	8.19462e-07	4.45869e-05
ANKRD36C	-0.778276	8.31309e-07	4.4932e-05
ZNF737	-0.689849	8.30945e-07	4.4932e-05
SHARPIN	0.738248	8.45203e-07	4.55322e-05
CERS1	1.02593	8.54926e-07	4.59045e-05
IRF2BP1	0.731468	8.5832e-07	4.59356e-05
GCFC2	-0.86923	8.62066e-07	4.59853e-05
PLEKHH3	0.773757	8.6559e-07	4.60229e-05
EXOC6	-0.721647	8.88441e-07	4.70845e-05
ANKRD26	-1.08631	8.94925e-07	4.72746e-05
ZNF423	1.02504	9.01236e-07	4.74544e-05
ARVCF	0.768844	9.10014e-07	4.77626e-05
LSM7	1.1266	9.16695e-07	4.7959e-05
NFKBIL1	0.737103	9.3984e-07	4.90128e-05
ANTKMT	1.16256	9.62725e-07	4.97296e-05
CDKAL1	-0.625899	9.61547e-07	4.97296e-05
SERPINB9	-0.742109	9.60918e-07	4.97296e-05
CEP350	-0.666379	9.66548e-07	4.97696e-05
PSMD3	0.588741	9.72511e-07	4.98563e-05
NDUFA11	0.84413	9.7434e-07	4.98563e-05
POLK	-0.762147	1.01203e-06	5.14624e-05
U2SURP	-0.670245	1.03215e-06	5.21531e-05
FBXL7	0.870127	1.0352e-06	5.21531e-05
APLP1	0.846365	1.05299e-06	5.2724e-05
HOOK3	-0.659871	1.05131e-06	5.2724e-05
SF3B4	0.708822	1.07368e-06	5.35956e-05
CCDC91	-0.721383	1.08087e-06	5.37895e-05
SLC27A1	0.630286	1.13122e-06	5.57851e-05
ZNF865	0.912742	1.13638e-06	5.58708e-05
HECTD2	-0.853479	1.15792e-06	5.67591e-05
CIAO2B	1.16517	1.16285e-06	5.68299e-05
CAMSAP2	-0.61647	1.16766e-06	5.68948e-05
MTF2	-0.68979	1.17798e-06	5.72269e-05
CPZ	3.8378	1.20274e-06	5.80837e-05
GSTP1	0.937348	1.22327e-06	5.87279e-05
FAU	0.906192	1.22291e-06	5.87279e-05
PAK4	0.642161	1.23592e-06	5.91609e-05
ZNF574	0.868366	1.24331e-06	5.93406e-05
ADAMTS9	-1.51587	1.25835e-06	5.97093e-05
ZFP28	-0.628201	1.2573e-06	5.97093e-05
VPS18	0.623959	1.28285e-06	6.06958e-05
DALRD3	0.656275	1.28773e-06	6.07506e-05
TCF4	-0.601248	1.31062e-06	6.1652e-05
TRNT1	-0.824198	1.31897e-06	6.18667e-05
ANKRD36	-0.933832	1.32798e-06	6.20701e-05
ZNF408	0.780146	1.34818e-06	6.26962e-05
SLC3A2	0.667179	1.37978e-06	6.3802e-05
ATRAID	0.63926	1.38656e-06	6.39344e-05
PYGO2	0.659451	1.39746e-06	6.42554e-05
FBXO2	0.958459	1.42285e-06	6.52394e-05
PCDH15	-1.0857	1.43825e-06	6.57608e-05
MICU3	-0.923422	1.45892e-06	6.64869e-05
YIF1A	0.880823	1.46383e-06	6.64869e-05
ZFP2	-1.31592	1.46635e-06	6.64869e-05
KNTC1	-0.651664	1.47991e-06	6.69157e-05
ZNF706	-0.768013	1.49952e-06	6.76152e-05
FAM135A	-0.629612	1.51072e-06	6.77817e-05
TBRG1	-0.690833	1.51152e-06	6.77817e-05
TTC21B	-0.638009	1.51663e-06	6.78247e-05
OBSL1	0.6961	1.52352e-06	6.79464e-05
PLTP	1.03236	1.56557e-06	6.96318e-05
PHF20L1	-0.654383	1.58379e-06	7.02402e-05
RTL8A	0.915354	1.62075e-06	7.15014e-05
CHST7	1.04801	1.62923e-06	7.16818e-05
STK38	-0.650303	1.63566e-06	7.17713e-05
IFI27L2	0.833612	1.67974e-06	7.33112e-05
NDUFB9	1.0082	1.67791e-06	7.33112e-05
RSC1A1	-3.91887	1.74143e-06	7.51992e-05
ETFB	0.758892	1.75812e-06	7.57198e-05
SKIL	-0.870033	1.79506e-06	7.69051e-05
REX1BD	0.773379	1.80437e-06	7.71015e-05
C4B	1.68667	1.8334e-06	7.81371e-05
CHMP6	0.742244	1.83849e-06	7.81503e-05
CENPC	-0.817358	1.85305e-06	7.8361e-05
NOP10	1.31207	1.8497e-06	7.8361e-05
MAF1	0.719296	1.88021e-06	7.9304e-05
APEX2	0.720065	1.9219e-06	8.08533e-05
EMP3	1.14646	1.93904e-06	8.11924e-05
R3HCC1L	-0.644056	1.9399e-06	8.11924e-05
METTL26	0.90098	1.95654e-06	8.14708e-05
CLEC11A	1.45611	1.98755e-06	8.25515e-05
GBA	0.70108	1.99875e-06	8.28061e-05
CEP70	-0.676013	2.02066e-06	8.35018e-05
ANGEL2	-0.828802	2.06088e-06	8.49488e-05
TUT4	-0.664997	2.07369e-06	8.52617e-05
MFRP	4.15106	2.08397e-06	8.54689e-05
GPT	1.02002	2.15618e-06	8.79884e-05
CEP290	-1.11757	2.15373e-06	8.79884e-05
CHCHD10	1.13806	2.17163e-06	8.83978e-05
ARID4A	-0.711376	2.20251e-06	8.85695e-05
SNX13	-0.647092	2.19229e-06	8.85695e-05
COX6B1	1.12496	2.20846e-06	8.85695e-05
THAP8	0.835207	2.21241e-06	8.85695e-05
ZNF654	-0.820762	2.21383e-06	8.85695e-05
RPS18	1.00093	2.20264e-06	8.85695e-05
U2AF2	0.699007	2.27857e-06	9.07147e-05
GTPBP6	0.83309	2.28991e-06	9.09445e-05
PEX14	0.737562	2.31532e-06	9.15083e-05
GOLGA4	-0.70523	2.31485e-06	9.15083e-05
HDX	-0.703322	2.32753e-06	9.17688e-05
ARL2	0.795675	2.33615e-06	9.18868e-05
F8A3	0.876983	2.374e-06	9.31511e-05
ZNF235	-0.694654	2.3845e-06	9.33385e-05
MRPS24	1.02699	2.45761e-06	9.58013e-05
AKAP9	-0.954568	2.46502e-06	9.58013e-05
RAPGEF6	-0.663553	2.46116e-06	9.58013e-05
APC2	0.669171	2.48027e-06	9.61648e-05
ADPRS	0.79394	2.55274e-06	9.82199e-05
PHF3	-0.676153	2.62634e-06	0.000100633
PDS5B	-0.643637	2.73775e-06	0.000103697
COMT	0.892559	2.73807e-06	0.000103697
YJU2	0.727721	2.71919e-06	0.000103697
RPL36AL	1.00933	2.72923e-06	0.000103697
NOTCH1	0.92599	2.75124e-06	0.000103764
PPP4R2	-0.920786	2.75891e-06	0.000103764
FXYD1	1.11632	2.75886e-06	0.000103764
DOP1A	-0.606431	2.76583e-06	0.000103786
TCF7L1	0.855541	2.80152e-06	0.000104884
LSM8	-0.706535	2.81795e-06	0.000105257
FSCN1	0.832863	2.84486e-06	0.000105887
TMEM94	0.724579	2.84785e-06	0.000105887
BRI3	0.657783	2.86575e-06	0.000106029
EIF6	0.787444	2.87109e-06	0.000106029
KRR1	-0.781254	2.92581e-06	0.000107563
ZNF717	-0.692722	3.00602e-06	0.000110016
CYB5R3	0.858589	3.01638e-06	0.000110148
WDR83OS	0.91096	3.05914e-06	0.00011146
ANKRD36B	-0.835266	3.11768e-06	0.000113219
FNIP1	-0.661413	3.23011e-06	0.000116391
HCFC1	0.659653	3.29965e-06	0.000118635
DIAPH2	-1.00102	3.35927e-06	0.000119985
TSR3	0.723264	3.38558e-06	0.00012061
NTN1	0.790742	3.39154e-06	0.00012061
NDUFS6	1.00145	3.44845e-06	0.000122039
NLGN3	0.778712	3.45414e-06	0.000122039
H4C2	1.63334	3.49652e-06	0.000123269
MRPL4	0.70202	3.56911e-06	0.000125287
PRPF39	-0.808645	3.60062e-06	0.000126122
FAM161A	-0.788278	3.63721e-06	0.000127131
OST4	0.62842	3.7608e-06	0.000130612
VPS13A	-0.817555	3.79347e-06	0.000131467
ZZZ3	-0.784631	3.80475e-06	0.000131578
ATP8A1	-0.640644	3.88973e-06	0.00013285
HLA-DRB1	2.24165	3.89034e-06	0.00013285
IRX1	1.60816	3.89933e-06	0.000132879
HLTF	-0.580859	3.91514e-06	0.000133052
GPX4	0.631694	3.92367e-06	0.000133052
ZNF461	-0.707786	3.93217e-06	0.000133052
RPL41	1.57525	3.93702e-06	0.000133052
THAP5	-1.01671	3.95642e-06	0.000133431
CASD1	-0.698903	3.97116e-06	0.000133652
USP12	-0.90819	4.05623e-06	0.000136234
ARHGEF40	0.585865	4.09056e-06	0.000137105
RPLP2	0.835499	4.1335e-06	0.00013826
KATNBL1	-0.834896	4.17993e-06	0.00013901
ZNF484	-0.649565	4.20181e-06	0.000139403
PPP1CA	0.644474	4.23544e-06	0.000140233
SLC35B2	0.890629	4.31323e-06	0.00014252
ZNF829	-0.751539	4.36586e-06	0.000143968
GRN	0.931459	4.43812e-06	0.000146055
OTX1	1.21455	4.48549e-06	0.000147022
GLDC	0.698028	4.5496e-06	0.000148824
SORBS3	0.767879	4.57356e-06	0.000149308
NOL8	-0.649338	4.5861e-06	0.000149419
APLF	-0.842127	4.61779e-06	0.000150152
CCNH	-0.639931	4.63048e-06	0.000150265
IFT80	-0.914675	4.68413e-06	0.000151093
PPP1R13L	0.950391	4.69302e-06	0.000151093
BDP1	-0.865323	4.68164e-06	0.000151093
ATP6V0E1	0.88484	4.72515e-06	0.000151693
AHDC1	0.679524	4.73954e-06	0.000151693
SENP7	-0.77709	4.73165e-06	0.000151693
AP2A1	0.655395	4.77216e-06	0.000152438
CTU2	0.670579	4.8046e-06	0.000153175
KCNH2	1.00407	4.84536e-06	0.000153298
SHPRH	-0.704897	4.83421e-06	0.000153298
PC	0.718185	4.83503e-06	0.000153298
TBL1XR1	-0.662734	4.84603e-06	0.000153298
TBC1D31	-0.615955	4.86998e-06	0.000153757
RAD18	-0.631153	4.89765e-06	0.000154333
EMC10	0.747485	4.97633e-06	0.00015651
NECAP2	0.708509	5.03288e-06	0.000157984
APAF1	-0.685897	5.05093e-06	0.000158246
CTSA	0.584832	5.14458e-06	0.000160783
RNF26	0.75739	5.1516e-06	0.000160783
USP33	-0.597741	5.19711e-06	0.000161278
ADAMTS2	1.31717	5.18952e-06	0.000161278
FAM181B	0.836999	5.18386e-06	0.000161278
ZSCAN30	-0.79026	5.31681e-06	0.000163748
PTRH1	0.917809	5.29555e-06	0.000163748
TXNDC9	-0.65227	5.33784e-06	0.000164026
VAMP4	-0.900801	5.35209e-06	0.000164026
B3GALT4	0.656005	5.47047e-06	0.000167218
ORC3	-0.659544	5.71387e-06	0.00017336
ANP32E	-0.859698	5.71332e-06	0.00017336
TAPBP	0.604876	5.70533e-06	0.00017336
ZNF577	-0.773496	5.76425e-06	0.000174241
H4C11	1.6423	5.76251e-06	0.000174241
GRINA	0.906787	5.7752e-06	0.000174249
JRKL	-0.64104	5.89714e-06	0.000177272
ATP6V1F	0.910207	5.96311e-06	0.000178926
UTP15	-0.636812	5.97798e-06	0.000179043
TPP1	0.875715	5.99369e-06	0.000179185
FBXL14	0.872604	6.0185e-06	0.00017927
MRPS2	1.11946	6.12178e-06	0.000182014
NLRX1	0.799623	6.13871e-06	0.000182186
CD2AP	-0.674402	6.17692e-06	0.000182987
FOXRED2	0.695758	6.2329e-06	0.000184311
ARHGEF10L	0.619346	6.41657e-06	0.000189057
POLRMT	0.697801	6.47099e-06	0.000190023
TRIM47	0.945542	6.47262e-06	0.000190023
CEP295	-0.894837	6.55471e-06	0.000191737
WFIKKN2	2.61974	6.5552e-06	0.000191737
SLC27A4	0.621162	6.61876e-06	0.000192925
SPATA5	-0.636684	6.66645e-06	0.000193969
SDHAF1	0.624586	6.72265e-06	0.000195256
SLC9A1	0.756644	6.75606e-06	0.000195878
AL928654.3	2.13584	6.87485e-06	0.000198616
HINT3	-0.869564	6.94012e-06	0.000199557
MIS18BP1	-1.00579	6.94407e-06	0.000199557
MSI1	0.694753	7.06712e-06	0.000202532
ZNF354B	-0.720152	7.07243e-06	0.000202532
TMEM256	0.983513	7.10702e-06	0.000203166
PDZRN3	0.673832	7.13828e-06	0.000203703
ZNF326	-0.922595	7.16734e-06	0.000204175
DICER1	-0.636139	7.26711e-06	0.000206324
DPM3	0.881657	7.28067e-06	0.000206324
SMC6	-0.715525	7.32476e-06	0.000207213
TBC1D23	-0.627174	7.67378e-06	0.000215964
VPS28	0.580528	7.8337e-06	0.000220085
PGAP6	0.767629	8.04911e-06	0.000224229
SIGMAR1	0.758767	8.01259e-06	0.000224229
MZT2A	0.99022	8.06363e-06	0.000224229
DMD	-0.926225	8.05253e-06	0.000224229
ABHD14A	1.00561	8.06342e-06	0.000224229
LGALS1	0.987024	8.13656e-06	0.000225489
AP1B1	0.655516	8.2144e-06	0.000227261
SOS1	-0.66245	8.31926e-06	0.000229772
FLYWCH1	0.696127	8.45381e-06	0.000232309
ABHD13	-0.85103	8.45346e-06	0.000232309
JMJD8	0.59631	8.43485e-06	0.000232309
TRIL	1.00964	8.5804e-06	0.000234996
AQP9	4.00882	8.67517e-06	0.000236822
PUF60	0.661886	8.67609e-06	0.000236822
SLC15A3	0.789207	8.70726e-06	0.000237277
PGLS	0.728479	8.82613e-06	0.000240115
WDR36	-0.721976	8.90413e-06	0.000241432
MBD4	-0.587811	9.04013e-06	0.000244231
RHOG	0.845905	9.05223e-06	0.000244231
ARL6IP6	0.726257	9.04716e-06	0.000244231
TRPM7	-0.59992	9.16661e-06	0.000246707
DYRK1B	0.643485	9.17425e-06	0.000246707
RPF2	-0.813191	9.50602e-06	0.00025479
PRKAA1	-0.7122	9.7239e-06	0.000260202
RPLP1	0.766724	9.79741e-06	0.000260943
NOSIP	0.679218	9.83809e-06	0.000260943
LACC1	-1.14065	9.84751e-06	0.000260943
ZNF594	-0.877624	9.82731e-06	0.000260943
LONP1	0.697831	9.76916e-06	0.000260943
PLXNB2	0.645421	9.83718e-06	0.000260943
SNRPC	0.724807	9.90789e-06	0.000262118
PLPP3	0.853436	9.98216e-06	0.000263229
EIF4E3	-0.667861	9.97067e-06	0.000263229
ABCA5	-0.842752	1.00784e-05	0.000265338
UBA6	-0.7081	1.01579e-05	0.000266143
ZNF506	-0.779422	1.02351e-05	0.000266778
NECTIN2	0.828822	1.02063e-05	0.000266778
TEX15	-1.00216	1.02318e-05	0.000266778
FAM241A	-1.16252	1.02475e-05	0.000266778
NTN3	1.30474	1.02851e-05	0.00026733
MEPCE	0.671741	1.03984e-05	0.000269681
PEF1	0.635636	1.04251e-05	0.000269681
MAP3K2	-0.700018	1.04178e-05	0.000269681
ATG9A	0.587328	1.05379e-05	0.000272168
ISG15	1.26088	1.05981e-05	0.000272901
SNX16	-0.829395	1.08124e-05	0.00027661
TUBA1A	0.800891	1.08197e-05	0.00027661
NAT8L	0.805752	1.08285e-05	0.00027661
UQCC3	1.00972	1.08275e-05	0.00027661
UBE2W	-1.08355	1.10315e-05	0.000281124
UBE2L6	0.838651	1.10396e-05	0.000281124
RGPD6	-0.910349	1.10608e-05	0.000281224
MDK	1.30859	1.1177e-05	0.00028238
SLC16A7	-1.38085	1.11928e-05	0.00028238
LRRC24	0.850034	1.11349e-05	0.00028238
INAFM1	0.75435	1.11671e-05	0.00028238
PKN2	-0.652162	1.12119e-05	0.000282425
MED25	0.594275	1.13709e-05	0.00028555
CSTB	0.810367	1.15295e-05	0.000288643
SLC13A4	3.48891	1.16655e-05	0.000291601
NBN	-0.665971	1.1729e-05	0.000292224
PPM1B	-0.594134	1.1762e-05	0.000292224
SLC39A13	0.760689	1.1747e-05	0.000292224
PTCH2	0.89621	1.1814e-05	0.000292423
UQCRQ	0.8523	1.18238e-05	0.000292423
COPS2	-0.712475	1.18164e-05	0.000292423
CTF1	1.14735	1.19218e-05	0.000294401
TMEM151A	0.965476	1.20821e-05	0.000297909
CCDC102B	-0.819475	1.2121e-05	0.000298417
ZNF23	-0.9397	1.22413e-05	0.000300655
TUBA1C	0.90711	1.22487e-05	0.000300655
POLR3G	-1.08246	1.24139e-05	0.000303797
INIP	-0.653612	1.24344e-05	0.000303843
ATM	-0.675207	1.24834e-05	0.00030413
DHRS4	0.738395	1.25985e-05	0.00030602
LRP5	0.948855	1.25804e-05	0.00030602
YBX1	0.709951	1.26333e-05	0.000306409
PFDN2	0.94038	1.27426e-05	0.000308602
MLST8	0.752886	1.28427e-05	0.000310467
TOMM7	0.815432	1.28577e-05	0.000310467
AGT	1.0542	1.29584e-05	0.000312437
PI15	-2.06336	1.30362e-05	0.00031385
RGS17	-1.16267	1.31042e-05	0.000314935
CST3	1.01394	1.31199e-05	0.000314935
TBC1D25	0.790126	1.32102e-05	0.000316636
C4A	1.3808	1.33788e-05	0.00031974
NFYB	-0.906267	1.35114e-05	0.000322435
TMEM205	0.794779	1.36207e-05	0.000324571
SCAF11	-0.714393	1.36533e-05	0.000324874
CARD19	0.711464	1.36896e-05	0.000325263
YPEL3	0.594553	1.38339e-05	0.000328214
PMS1	-0.734439	1.39267e-05	0.000329936
ARMC6	0.719918	1.39624e-05	0.000330302
CCDC66	-0.652563	1.4096e-05	0.00033298
SLC2A6	0.76755	1.4202e-05	0.000335
PUS10	-0.917082	1.43959e-05	0.000338594
ZNF765	-0.721224	1.43942e-05	0.000338594
DOHH	0.815103	1.47325e-05	0.000344448
VAMP5	1.0879	1.47503e-05	0.000344448
SRM	0.835526	1.48616e-05	0.000346551
WDR75	-0.629626	1.49788e-05	0.00034851
PLGLB1	-0.999111	1.49883e-05	0.00034851
ARAP2	-0.769779	1.50525e-05	0.000348513
NDUFB2	0.76339	1.50386e-05	0.000348513
ZSWIM4	0.71379	1.50262e-05	0.000348513
MLH3	-1.2521	1.51071e-05	0.000349282
VPS13C	-0.631982	1.52307e-05	0.000351643
TPRA1	0.59265	1.53714e-05	0.000353888
MIGA1	-0.739828	1.53599e-05	0.000353888
TMED1	0.791219	1.5695e-05	0.000360323
DNAJB14	-0.780115	1.56764e-05	0.000360323
SETDB2	-0.707256	1.57873e-05	0.000361425
SPINDOC	0.721148	1.60373e-05	0.000366121
ZNF721	-1.01432	1.60364e-05	0.000366121
TRMT11	-0.682079	1.64982e-05	0.000375592
OCIAD1	-0.620253	1.656e-05	0.000375951
TUBE1	-0.761563	1.66209e-05	0.00037681
NAPG	-0.765025	1.66717e-05	0.000377437
LGALSL	-0.725995	1.68206e-05	0.00037978
RPL38	0.722597	1.68235e-05	0.00037978
SLC25A16	-0.667286	1.69118e-05	0.00038076
SIRT6	0.605675	1.701e-05	0.00038205
PCDHGC4	1.53951	1.70159e-05	0.00038205
MNAT1	-0.586093	1.72677e-05	0.000387171
CARF	-0.695496	1.76369e-05	0.000393827
BICRA	0.748074	1.76869e-05	0.000394404
ARMC1	-0.634795	1.78835e-05	0.000395423
AVPI1	0.800667	1.77898e-05	0.000395423
GAMT	0.790204	1.78855e-05	0.000395423
HNRNPDL	-0.684856	1.78344e-05	0.000395423
ALG3	0.589016	1.79153e-05	0.000395423
ATP5MF-PTCD1	1.62277	1.78022e-05	0.000395423
AZI2	-0.688247	1.82116e-05	0.000401065
VWA1	0.888873	1.82314e-05	0.000401065
ZNF624	-0.7964	1.83701e-05	0.000403573
ABCE1	-0.757387	1.87194e-05	0.000410144
KLHL23	-1.03155	1.87511e-05	0.000410287
FSD1L	-0.808878	1.89112e-05	0.000413237
ZMYM5	-0.719523	1.89602e-05	0.000413753
WFS1	0.966752	1.90102e-05	0.00041429
NAGLU	0.752757	1.93328e-05	0.000420263
TICAM1	0.765603	1.93553e-05	0.000420263
PDLIM4	1.01033	1.93873e-05	0.000420263
SHISA4	0.807985	1.937e-05	0.000420263
DYNC2H1	-0.591198	1.94662e-05	0.000421415
RBM41	-0.782683	1.95092e-05	0.000421786
RRAS	0.951989	1.97067e-05	0.000424931
NEPRO	-0.704079	1.9703e-05	0.000424931
TIMM29	0.853117	2.01307e-05	0.000432359
ZNF598	0.723398	2.01078e-05	0.000432359
CDK17	-0.586185	2.0211e-05	0.000433515
RNASEK-C17orf49	1.08718	2.03938e-05	0.00043686
LARP1B	-0.590246	2.04748e-05	0.000437448
ZBTB41	-0.676966	2.04504e-05	0.000437448
GNAI2	0.724186	2.06585e-05	0.000439876
GHDC	0.650851	2.06565e-05	0.000439876
CEBPZ	-0.622111	2.11147e-05	0.00044877
APOD	0.996108	2.13875e-05	0.000453976
IBTK	-0.684342	2.14901e-05	0.000455268
ZNF286A	-0.699256	2.15041e-05	0.000455268
FAM172A	-0.602516	2.16433e-05	0.000457621
TUBB4B	0.832686	2.16959e-05	0.00045814
NUDC	0.605114	2.18036e-05	0.00045982
GNG5	0.921757	2.18979e-05	0.000461211
PTBP3	-0.706301	2.21065e-05	0.000465005
LDLRAD3	0.814348	2.21533e-05	0.00046539
LPAR6	-1.30348	2.22121e-05	0.000466027
CEP135	-0.859671	2.23717e-05	0.000467571
C6orf226	1.22473	2.23554e-05	0.000467571
EMX2	0.813915	2.26153e-05	0.000472058
LRCH2	-0.594559	2.27142e-05	0.000473516
JAK2	-0.682084	2.28552e-05	0.000475849
TCF20	-1.46041	2.3059e-05	0.000478871
NPB	1.28534	2.30354e-05	0.000478871
THAP7	0.587235	2.31433e-05	0.000480011
PRR12	0.645768	2.31991e-05	0.000480557
RNF180	-0.591205	2.32593e-05	0.000481193
DCUN1D1	-0.73614	2.33032e-05	0.000481491
MYL6	0.680441	2.34421e-05	0.000483139
AP3S1	-0.773809	2.34172e-05	0.000483139
IFITM3	1.00914	2.36424e-05	0.000486653
RASA2	-0.77836	2.38781e-05	0.000490372
LSM2	0.745669	2.39815e-05	0.000491772
CARNMT1	-0.78822	2.41571e-05	0.000493281
ZNF160	-0.662987	2.4176e-05	0.000493281
WRN	-0.65404	2.4288e-05	0.00049433
VKORC1	0.837422	2.42799e-05	0.00049433
FAM204A	-0.610459	2.44029e-05	0.000495434
NUDT8	1.19937	2.46141e-05	0.0004991
MADCAM1	1.24949	2.48766e-05	0.000503797
SASS6	-0.816488	2.49831e-05	0.000505328
EVA1B	1.2133	2.50402e-05	0.000505856
SOX2	0.594373	2.50778e-05	0.000505989
TBK1	-0.635803	2.52553e-05	0.000507688
TMEM132A	0.90634	2.53509e-05	0.000508982
ECH1	0.683763	2.54201e-05	0.000509745
GCC2	-0.706128	2.56142e-05	0.000513006
KIF20B	-0.881695	2.5762e-05	0.000514703
TMEM258	0.685045	2.60135e-05	0.000519094
VPS54	-0.583921	2.61567e-05	0.000521315
LCORL	-0.719716	2.61919e-05	0.000521378
ATG4C	-0.973139	2.62962e-05	0.000522045
LSM10	0.674302	2.62772e-05	0.000522045
FGFR3	0.892873	2.63792e-05	0.000522558
LTBP4	0.721122	2.66022e-05	0.000525065
MTCH1	0.694563	2.66765e-05	0.000525894
RABGGTB	-0.715501	2.70388e-05	0.000531113
NSUN6	-0.719603	2.7305e-05	0.000535054
AL662899.2	3.46682	2.73016e-05	0.000535054
AC024592.3	1.37568	2.73717e-05	0.000535076
PPDPF	1.16206	2.78031e-05	0.000542859
C1orf35	0.869733	2.80426e-05	0.000546881
EHD1	0.701167	2.81228e-05	0.000547093
PUSL1	0.679953	2.8154e-05	0.000547093
NDUFB11	0.86131	2.83769e-05	0.000550769
CPTP	0.768331	2.88077e-05	0.000557802
ALYREF	0.820916	2.93303e-05	0.000565908
KIAA1841	-0.626178	2.96689e-05	0.000571766
EPN1	0.727542	2.98219e-05	0.000572012
CREBRF	-0.631615	2.97781e-05	0.000572012
TP53I13	0.697371	2.97673e-05	0.000572012
THRA	0.690563	2.99938e-05	0.000574636
ZNF701	-0.638184	3.01083e-05	0.000576152
N4BP2L2	-0.691006	3.02576e-05	0.000577655
ZSCAN12	-0.633215	3.05504e-05	0.000580529
ATP5ME	0.902543	3.13338e-05	0.000593343
MIS12	-0.823389	3.16726e-05	0.000599064
VCP	0.591459	3.19316e-05	0.000603264
ATAD5	-0.983541	3.25966e-05	0.000612988
TCF7	1.12991	3.26633e-05	0.000613368
KCNT2	-0.886841	3.26919e-05	0.000613368
TRMT61A	0.681258	3.30108e-05	0.000618641
CD82	0.74645	3.40083e-05	0.000636603
KPNA5	-0.719484	3.41726e-05	0.000638945
MFAP4	1.53596	3.42196e-05	0.000639093
ADCY8	0.590994	3.44386e-05	0.000641075
COX7A1	1.40427	3.44436e-05	0.000641075
WBP1	0.789726	3.44398e-05	0.000641075
SPAG16	-0.754851	3.49774e-05	0.000650268
RTL8C	0.797426	3.51435e-05	0.000651872
TEX264	0.63435	3.51208e-05	0.000651872
NDUFA1	1.19345	3.53287e-05	0.000653821
CLUH	0.700979	3.53248e-05	0.000653821
ELAPOR2	-0.697825	3.54242e-05	0.000653843
ZNF277	-0.649566	3.54807e-05	0.000653843
UBB	0.827757	3.55326e-05	0.000653887
SETD1A	0.605909	3.55948e-05	0.000653977
LGI3	0.914865	3.56176e-05	0.000653977
LAMP1	0.622682	3.56647e-05	0.000654106
RAD54B	-0.891272	3.57215e-05	0.000654413
JMJD1C	-0.594807	3.58118e-05	0.000655332
SH3BGRL3	0.610433	3.59732e-05	0.000657547
ATP6V0C	0.878349	3.62089e-05	0.000661117
EYA2	0.838053	3.73622e-05	0.000676124
PPP2R3C	-0.594317	3.72742e-05	0.000676124
S1PR4	2.75154	3.71765e-05	0.000676124
SREK1IP1	-0.791438	3.72449e-05	0.000676124
YIF1B	0.625523	3.72964e-05	0.000676124
LDOC1	0.982094	3.73533e-05	0.000676124
CEP95	-0.580999	3.71715e-05	0.000676124
AIFM3	0.78646	3.7538e-05	0.000678552
NECAB1	-0.97665	3.75968e-05	0.000678863
SLC6A20	2.31406	3.77671e-05	0.000681184
IPMK	-0.744128	3.82639e-05	0.000689384
ZNF675	-0.710031	3.84793e-05	0.000692501
RAC3	0.983971	3.85316e-05	0.000692678
SAP130	0.596028	3.86311e-05	0.000693703
NCKIPSD	0.65704	3.86877e-05	0.000693956
PKN1	0.585248	3.87859e-05	0.000694953
YAE1	-0.611436	3.94508e-05	0.000706091
SCRN2	0.604786	4.00359e-05	0.00071578
DST	-0.709092	4.06373e-05	0.000724943
UBTD1	0.644589	4.06927e-05	0.000725138
MGAM	0.96726	4.11554e-05	0.000731785
RMI1	-0.79586	4.13161e-05	0.000733746
FNTB	0.640114	4.15351e-05	0.000736132
ERO1B	-0.678443	4.27902e-05	0.000756733
RTN4R	1.41926	4.31117e-05	0.000761594
LHPP	0.895091	4.32401e-05	0.000763035
PYGM	0.944024	4.34718e-05	0.000766278
TMX3	-0.679943	4.35647e-05	0.000766278
PURA	-0.847427	4.35275e-05	0.000766278
ZNF213	0.785553	4.40523e-05	0.00077272
DHX36	-0.62593	4.41344e-05	0.000772968
CCDC124	0.651233	4.48901e-05	0.000782385
BCLAF1	-0.672161	4.48577e-05	0.000782385
ERGIC2	-0.741861	4.47767e-05	0.000782385
TMTC3	-0.661458	4.49481e-05	0.000782385
TRMT10C	-0.689512	4.49597e-05	0.000782385
ITGB4	1.01339	4.52801e-05	0.000786283
RNPC3	-0.69473	4.52633e-05	0.000786283
PRDM16	0.877982	4.54529e-05	0.000788445
SF3A2	0.590778	4.57291e-05	0.000792395
OGFOD2	0.617271	4.58382e-05	0.000793442
SECISBP2L	-0.770053	4.61272e-05	0.000796756
LGALS3BP	0.76137	4.62329e-05	0.000797738
MAP2K3	0.756981	4.65524e-05	0.000800962
RAB21	-0.760661	4.6573e-05	0.000800962
PANK3	-0.642581	4.70156e-05	0.000805284
SMOX	0.725412	4.70941e-05	0.000805461
LUC7L3	-0.798806	4.71841e-05	0.000805461
TUBB	0.758197	4.72233e-05	0.000805461
ST6GALNAC4	0.743938	4.85712e-05	0.000822436
SUOX	0.839627	4.89677e-05	0.000826577
PLD3	0.949433	4.9429e-05	0.000832642
GMFB	-1.06151	4.93856e-05	0.000832642
SLC25A1	0.727452	4.97612e-05	0.000835651
ARHGDIA	0.600087	4.97245e-05	0.000835651
GLMN	-0.826412	4.97594e-05	0.000835651
TDRD3	-0.649514	5.09033e-05	0.000850456
APOE	0.980796	5.09776e-05	0.000850826
ZNF708	-0.860113	5.11057e-05	0.000852092
TRDMT1	-0.784607	5.1366e-05	0.000852947
NUDT1	1.00359	5.14565e-05	0.000853582
COL1A1	1.54671	5.25544e-05	0.000868265
ATG12	-0.715075	5.29953e-05	0.000874664
POMGNT2	0.833362	5.38451e-05	0.000886896
SH2B2	0.938325	5.41057e-05	0.000889394
MPG	0.726202	5.42952e-05	0.000891465
TTLL7	-0.815634	5.43956e-05	0.000891465
ARL13B	-0.663248	5.4393e-05	0.000891465
CCDC22	0.608377	5.45397e-05	0.000892036
AP1AR	-0.612278	5.45014e-05	0.000892036
SERPINH1	1.3736	5.46571e-05	0.00089306
CACNG7	0.785839	5.50754e-05	0.000896916
SHTN1	-1.05212	5.50771e-05	0.000896916
CCDC88A	-0.80781	5.55465e-05	0.000901277
CHST14	0.790218	5.55263e-05	0.000901277
FAM126A	-0.73167	5.57807e-05	0.00090363
MSANTD3-TMEFF1	-1.29432	5.58022e-05	0.00090363
IFT81	-0.702004	5.63789e-05	0.000911581
GDPD2	1.05359	5.64049e-05	0.000911581
HSPB6	1.20448	5.65825e-05	0.000912645
EPHB3	0.797263	5.65581e-05	0.000912645
MAGEF1	0.688536	5.67565e-05	0.000914548
CASKIN2	0.659001	5.73794e-05	0.000921904
SH3BGRL2	-0.647677	5.801e-05	0.000930463
CCR10	1.11478	5.86087e-05	0.000938832
SLC5A5	3.50813	5.90556e-05	0.000945063
CMPK1	-0.749456	5.9315e-05	0.000948285
FKBP2	0.968662	5.95731e-05	0.000950549
TBL3	0.603563	6.00495e-05	0.000957215
PTPRS	0.611162	6.05239e-05	0.000961958
SERPING1	1.05975	6.08716e-05	0.000966543
CYCS	-0.637661	6.09715e-05	0.000966787
DPP7	0.603385	6.10217e-05	0.000966787
HSD17B10	0.750865	6.14753e-05	0.000971755
RPL12	0.725864	6.14974e-05	0.000971755
WLS	0.976689	6.20369e-05	0.00097744
CLK4	-0.583469	6.2474e-05	0.00098243
EFCAB7	-0.743073	6.25635e-05	0.000982891
MIF	0.993309	6.27517e-05	0.0009849
CENPU	-1.59587	6.28123e-05	0.000984905
PCDHGB4	1.51607	6.30573e-05	0.000985644
FAM169A	-0.662024	6.34353e-05	0.00098629
TSPAN4	0.814573	6.35556e-05	0.000987078
TMEM132E	0.879718	6.38937e-05	0.000991385
TSGA10	-0.882684	6.40464e-05	0.00099281
RALGPS2	-0.809932	6.55838e-05	0.00101143
FAM110A	1.0202	6.56191e-05	0.00101143
ZNF471	-0.656183	6.55788e-05	0.00101143
ZNF578	-0.712499	6.59325e-05	0.00101434
CASTOR2	0.660941	6.58725e-05	0.00101434
MAPK8IP1	0.703512	6.75873e-05	0.00103589
TPD52	-0.796692	6.81016e-05	0.0010428
FAR1	-0.688339	6.86352e-05	0.00104998
TRAPPC6B	-0.638771	6.91849e-05	0.0010574
CD63	0.727352	6.97724e-05	0.00106439
GOLGB1	-0.66455	6.98982e-05	0.00106531
FGFR1OP2	-0.62646	7.00615e-05	0.0010668
EFEMP2	0.606235	7.09257e-05	0.00107695
PLCL1	-0.781585	7.13851e-05	0.00108191
POP7	0.907626	7.19068e-05	0.00108881
GDAP1	-0.694028	7.25007e-05	0.00109273
SLC38A3	0.934748	7.24752e-05	0.00109273
ELL2	-0.809535	7.3378e-05	0.00110137
ODR4	-0.683308	7.3284e-05	0.00110137
TSEN34	0.59167	7.34109e-05	0.00110137
BGLAP	1.3451	7.33415e-05	0.00110137
ENPEP	-1.37955	7.41315e-05	0.00111116
ZNF678	-1.3792	7.43865e-05	0.00111395
TUBG1	0.698387	7.47665e-05	0.00111562
PNMT	1.1357	7.46175e-05	0.00111562
MOB1B	-0.764229	7.47215e-05	0.00111562
HSF1	0.62099	7.47711e-05	0.00111562
ZC3H11B	-0.646779	7.48824e-05	0.00111626
LAMTOR4	0.644167	7.52961e-05	0.0011214
IRS2	0.607331	7.53788e-05	0.00112161
UBXN8	-0.587796	7.55917e-05	0.00112376
TCAP	0.993237	7.57149e-05	0.00112456
H4C5	1.1539	7.58806e-05	0.001126
N4BP2	-0.725304	7.65494e-05	0.00113181
SGTB	-0.721622	7.68529e-05	0.00113527
TGFB1	0.821517	7.71504e-05	0.00113863
DDTL	0.861775	7.72326e-05	0.00113881
CLU	1.02939	7.79796e-05	0.00114672
FBLN2	1.17746	7.86357e-05	0.00115533
ATP6AP1	0.77535	7.87626e-05	0.00115615
ADRA2C	0.968448	7.953e-05	0.00116637
KIF7	0.663522	7.96783e-05	0.00116648
TEFM	-0.724021	7.96807e-05	0.00116648
URGCP-MRPS24	2.99381	7.99059e-05	0.00116873
ZFYVE16	-0.936967	8.10816e-05	0.00118169
H2AC4	1.50022	8.14297e-05	0.00118571
RPS21	0.818707	8.18955e-05	0.00119143
BAHD1	0.602756	8.23848e-05	0.00119641
CAND2	0.603205	8.2581e-05	0.0011982
CCNC	-0.786281	8.33617e-05	0.00120738
UBA52	0.809498	8.33139e-05	0.00120738
BAZ1A	-0.735547	8.3914e-05	0.0012143
DMXL2	-0.581329	8.58385e-05	0.00123667
PHB	0.641928	8.65985e-05	0.00124651
HEPACAM	0.659618	8.68989e-05	0.00124864
NINJ1	0.759831	8.72007e-05	0.00125077
ZFP14	-0.634786	8.78067e-05	0.00125696
RNF44	0.632876	8.84597e-05	0.00126424
ZNF224	-0.728797	8.85273e-05	0.00126424
C12orf29	-0.734383	8.87033e-05	0.00126565
PLEKHM2	0.595335	8.92893e-05	0.00127068
GET3	0.726858	8.92865e-05	0.00127068
CCDC7	-0.912906	8.9184e-05	0.00127068
NELFB	0.651639	8.95611e-05	0.00127233
DEDD2	0.770095	8.97221e-05	0.00127351
MCOLN1	0.588153	8.98707e-05	0.00127451
MRPS26	0.647259	9.04296e-05	0.00127578
DENR	-0.587866	9.01003e-05	0.00127578
CCDC120	0.640239	9.03773e-05	0.00127578
HERC4	-0.68486	9.03228e-05	0.00127578
GAS2L1	0.897395	9.07346e-05	0.00127898
ARL15	-0.836886	9.12225e-05	0.00128364
SNRNP25	0.637908	9.15342e-05	0.00128581
BLOC1S3	1.06875	9.18152e-05	0.00128865
SLC10A3	0.866789	9.20177e-05	0.00129038
MRPS12	0.867821	9.35664e-05	0.00131097
FASTKD2	-0.648672	9.43044e-05	0.0013192
PRIM2	-0.705943	9.43149e-05	0.0013192
ZNF680	-0.739957	9.5904e-05	0.00133497
CCDC71	0.691734	9.59334e-05	0.00133497
MICOS13	0.71237	9.64087e-05	0.0013393
RPGRIP1L	-0.685387	9.65376e-05	0.00133995
IFI27L1	0.662176	9.67206e-05	0.00134135
PTOV1	0.62521	9.70936e-05	0.00134538
DRAP1	0.608591	9.76274e-05	0.00134934
NR2C1	-0.678248	9.7813e-05	0.00135076
TRAF7	0.640474	9.87521e-05	0.00135994
CD320	0.818041	9.8811e-05	0.00135994
SLC25A39	0.66538	9.92768e-05	0.00136218
PDLIM2	0.637777	9.91787e-05	0.00136218
SERTAD1	1.03033	9.92633e-05	0.00136218
RRAD	1.53417	9.96513e-05	0.00136575
NXPE3	-0.641118	0.000100423	0.00136964
ZNF569	-0.765768	0.000100438	0.00136964
FRAT1	0.946312	0.000101072	0.00137713
SHLD2	-0.627966	0.000103008	0.00139491
C1QL1	0.951134	0.000103061	0.00139491
ZNF354A	-0.674946	0.000103221	0.00139591
CDC42EP1	0.831076	0.000103556	0.00139765
UBE2V2	-0.704424	0.00010405	0.00140249
ANO8	0.631601	0.000104254	0.00140408
ZNF600	-0.693469	0.000104457	0.00140565
SUMO1	-0.668618	0.000104899	0.00141043
KEAP1	0.669869	0.000105043	0.0014105
FBXW5	0.76296	0.000105077	0.0014105
AJM1	0.993184	0.000105594	0.00141628
ATG4D	0.621086	0.000106544	0.00142551
APPL1	-0.596784	0.000107273	0.00143291
GTPBP10	-0.820167	0.000107802	0.0014388
ANAPC15	0.693999	0.000109915	0.00146222
OCEL1	0.688344	0.000111611	0.00148237
B9D2	0.982143	0.000111527	0.00148237
KLF2	1.39779	0.000111956	0.00148453
CEP57L1	-0.759236	0.000111938	0.00148453
CCDC59	-0.628477	0.000115199	0.00152258
FOXN2	-0.824979	0.00011548	0.00152506
SWT1	-0.750797	0.000115581	0.00152517
ICE2	-0.721004	0.000115911	0.00152614
HNRNPLL	-0.619485	0.000115927	0.00152614
TRIP11	-0.695925	0.000116361	0.00152928
H4C12	1.27876	0.0001166	0.00153112
ZNF668	0.704902	0.000116819	0.0015316
CD81	0.872466	0.000117729	0.00153989
METRNL	0.838013	0.000117735	0.00153989
CCM2	0.611309	0.00011876	0.00154958
UQCR11	0.652882	0.000119047	0.00155023
EFCAB10	-1.46704	0.000118977	0.00155023
H4C3	1.06112	0.000119095	0.00155023
SMIM10L1	-0.755314	0.000119306	0.00155173
NACC1	0.665099	0.000120096	0.00155953
ATP6V0B	0.760574	0.000120291	0.00156082
SNAPC2	0.705112	0.000121184	0.00156866
BCKDHA	0.635237	0.000121648	0.00157343
SLC12A4	0.658947	0.000121795	0.00157408
TLE5	0.757751	0.000122672	0.00158416
MLKL	-0.914479	0.00012355	0.00159298
CTNNA3	-1.30101	0.000124297	0.00159882
STRN	-0.610176	0.000124592	0.00160135
TSHZ3	0.724567	0.00012482	0.00160175
CD151	0.754757	0.000125415	0.00160813
ZNF25	-0.644458	0.000125745	0.00160993
UBA5	-0.636212	0.000126349	0.00161251
AURKAIP1	0.703274	0.000126316	0.00161251
ANKRD49	-0.750868	0.000126731	0.00161612
IL1RAPL1	-0.868541	0.000128736	0.00163913
FBXW9	0.833256	0.000128949	0.00164056
ETHE1	0.797581	0.000129564	0.00164485
RBM48	-0.869597	0.000130421	0.00164951
TMEM160	1.13766	0.00013031	0.00164951
CBR4	-0.71287	0.000130355	0.00164951
LRRC8B	-0.792234	0.00013014	0.00164951
GZMM	1.67016	0.000130461	0.00164951
ATL2	-0.630234	0.000130709	0.00165009
IGSF8	0.603988	0.000130613	0.00165009
QSER1	-0.827592	0.000130864	0.00165077
BRCA1	-0.747035	0.000131159	0.00165194
ZNF787	0.609618	0.000131505	0.00165502
SLC27A5	0.753222	0.000133248	0.00167051
SCARF2	0.834863	0.000133999	0.00167735
ERI2	-0.782204	0.000134609	0.00168241
DTWD1	-0.850389	0.000134991	0.00168589
POLR2J	0.699023	0.000135411	0.00168855
SUB1	-0.741697	0.000135685	0.00169068
BAZ2B	-0.620766	0.000136809	0.00170208
PNPT1	-0.661248	0.0001377	0.00171091
BAG3	0.989241	0.000137825	0.00171091
PLEKHF1	0.85086	0.000137833	0.00171091
MAGOHB	-0.643084	0.000138916	0.00172304
NEK3	-0.83387	0.000140063	0.00173573
ZNF605	-0.708609	0.000140151	0.00173573
CBX3	-0.710718	0.00014051	0.00173885
MAPK11	0.72743	0.000141692	0.00175082
PGM1	0.580963	0.000141811	0.00175097
STX17	-0.613427	0.000142369	0.00175256
SCRT2	2.94048	0.000142313	0.00175256
PHF6	-0.601004	0.000142819	0.00175629
CEP97	-0.656176	0.000142937	0.00175629
ATP13A2	0.753583	0.000143448	0.00176052
OFD1	-0.639855	0.000144581	0.00176912
PBXIP1	0.709709	0.000144429	0.00176912
NDUFA7	1.00895	0.000144486	0.00176912
CRIPT	-0.646939	0.000146491	0.00178874
PRKAA2	-0.720044	0.000147724	0.00179773
FHL3	0.658149	0.000147396	0.00179773
ZFP37	-0.824576	0.000148773	0.00180741
CLSTN1	0.699375	0.000148818	0.00180741
VCPKMT	-0.779073	0.000149117	0.0018097
ELOF1	0.75381	0.000149693	0.00181399
RNF187	0.759118	0.000149601	0.00181399
AKIRIN2	0.617576	0.000150198	0.00181835
RUVBL2	0.597197	0.000150616	0.00182112
MAPK14	-0.640797	0.000151278	0.00182507
RPS24	0.607591	0.000151715	0.00182763
YIPF4	-0.627904	0.000152053	0.00183035
MVB12A	0.582578	0.000152227	0.0018311
CCP110	-0.996159	0.000153364	0.00184342
FAM171A2	1.02711	0.000154638	0.00185599
TMEM260	-0.662765	0.000154972	0.00185864
MRPL53	0.807702	0.000155566	0.0018644
DUSP11	-0.586549	0.000156167	0.00186893
SLC16A11	1.14209	0.000156288	0.00186893
NAA16	-0.599005	0.000156834	0.00187408
CCNL1	-0.68339	0.000157793	0.00187917
RNF138	-0.759961	0.000158619	0.00188713
CXXC5	0.758255	0.000159461	0.00189576
COPZ2	0.76335	0.000159846	0.00189619
NSUN2	-0.769027	0.000159802	0.00189619
RENBP	0.645068	0.000159656	0.00189619
NOC3L	-0.63769	0.000160042	0.00189715
ERO1A	-0.726707	0.000160179	0.00189739
FA2H	1.00463	0.000160877	0.00190151
FKRP	1.39312	0.000161869	0.0019091
TMEM170B	-0.768784	0.000161832	0.0019091
KLHL25	0.641415	0.000162125	0.00191074
NPC2	0.817135	0.000162476	0.00191349
POLD2	0.581388	0.000162856	0.00191386
G2E3	-0.683276	0.000163495	0.0019172
ZNF652	-0.686386	0.000166742	0.00194687
MRPL51	0.606731	0.0001689	0.00197066
PRIM1	-0.677582	0.000170099	0.00198323
LCN12	1.23443	0.000170377	0.00198506
ZNF282	0.649167	0.000170653	0.00198686
PPP1R1B	0.813988	0.000170902	0.00198833
NTSR2	1.17701	0.000171736	0.00199661
ACTG1	0.735563	0.000172347	0.00200087
TIA1	-0.638793	0.000177293	0.002051
SUMO4	-0.795872	0.000177233	0.002051
ZDHHC8	0.598974	0.000177987	0.00205611
ZNF644	-0.742259	0.000179557	0.00207118
ERBB2	0.763215	0.000179672	0.00207118
FKBP8	0.58745	0.000180169	0.00207124
RAMP2	1.2271	0.000179898	0.00207124
ENTPD2	0.978139	0.000180723	0.00207597
RFK	-1.09525	0.000181181	0.00207976
TMEM30A	-0.59679	0.000181432	0.00208118
ZNHIT2	0.869668	0.000181762	0.00208203
SCML2	-0.700911	0.000182203	0.00208416
SLC25A6	0.588758	0.000183579	0.00209843
NUFIP2	-0.611734	0.00018387	0.00209909
LRFN3	0.835473	0.000183894	0.00209909
C4orf3	-0.950435	0.000185688	0.00211514
FGFRL1	0.949431	0.000187031	0.00212598
WDR89	-0.611044	0.00018874	0.00213945
HAAO	0.852312	0.000189091	0.00214062
RUFY2	-0.647361	0.000189106	0.00214062
CIAO2A	-0.582684	0.000189325	0.00214162
GDPD1	-0.586347	0.000190316	0.00214985
POLR3K	0.715672	0.000190682	0.00215182
RAB6A	-0.614639	0.000191164	0.00215346
SNX6	-0.780404	0.000193339	0.00217347
ZNF595	-0.597251	0.000193243	0.00217347
DNAJC2	-0.717768	0.000194185	0.00217997
VPS26A	-0.744788	0.000194067	0.00217997
ZNF891	-0.666308	0.000195599	0.00219283
CARM1	0.584661	0.000197807	0.00221331
PTPN11	-0.660349	0.000198444	0.00221712
CHRNA2	2.89125	0.000198724	0.00221872
CDIPT	0.750921	0.000199902	0.00222578
UTP23	-0.681069	0.000199688	0.00222578
CD3E	1.98259	0.000199791	0.00222578
DPY19L2	-0.826652	0.000200081	0.00222625
TRMT112	0.758965	0.000203235	0.00225827
TMEM54	1.06579	0.000204922	0.00227547
CEP152	-0.764257	0.000205506	0.00228041
DLG1	-0.724244	0.000206111	0.00228401
PAX6	0.616864	0.000206524	0.00228704
ZNF653	0.62723	0.000207244	0.00229345
TTYH3	0.76733	0.000207927	0.00229635
HSPB2	0.813348	0.000207697	0.00229635
TMED9	0.598987	0.000208201	0.00229645
ABCA4	2.14422	0.000208499	0.00229645
PAF1	0.602696	0.000209909	0.00230885
PHPT1	0.687531	0.000210973	0.00231899
CDC42SE2	-0.936357	0.000211558	0.00232231
CTSZ	0.830763	0.000214126	0.00234419
LRRC37A3	-0.720519	0.000214325	0.00234479
LIN7C	-0.799778	0.00021491	0.00234804
RPL8	0.671599	0.000216815	0.00236569
SLC44A2	0.641729	0.000217075	0.00236694
PAMR1	0.826303	0.00021832	0.00237735
AASDHPPT	-0.636328	0.000219748	0.00238971
CUZD1	-0.916677	0.00022036	0.00239398
TMUB1	0.615908	0.000220581	0.00239398
ARPP19	-0.768438	0.000224707	0.00242812
CRTAC1	0.697261	0.000226388	0.00244238
DNAJC24	-0.632789	0.000226362	0.00244238
EPHB6	0.773317	0.000226673	0.00244385
FURIN	0.653841	0.000227872	0.00245515
FLNC	1.05189	0.000230178	0.00247672
METTL8	-0.61132	0.000230518	0.00247712
FAM222B	0.610999	0.000230428	0.00247712
GSK3A	0.615982	0.000231349	0.0024843
RNF208	1.01149	0.000233128	0.00249695
IQCE	0.632219	0.000233534	0.00249966
DMWD	0.746567	0.000236369	0.00251758
TMEM161A	0.64977	0.00023723	0.00252431
SLF2	-0.593479	0.000238125	0.00253219
SCOC	-0.739691	0.000238417	0.00253365
RNF123	0.599929	0.000239616	0.00254143
SFRP4	1.22835	0.000241069	0.00255186
ERF	0.607245	0.000242538	0.00256406
GALK1	0.720748	0.000242652	0.00256406
SH3PXD2B	0.966103	0.000243243	0.00256821
BLOC1S6	-1.16814	0.000246162	0.00259065
FZD8	0.961221	0.000248284	0.00260962
ASAH2B	-0.976714	0.000249422	0.00261652
BOP1	0.71606	0.000249933	0.00261852
JUND	0.679436	0.000251038	0.00262673
KIAA0753	-0.59511	0.000251683	0.00262842
MT3	1.02098	0.000254518	0.00265633
ZNF138	-0.837987	0.000255659	0.00266238
TOMM6	-2.14552	0.000256026	0.00266355
ZNF777	0.598044	0.00025897	0.00269075
ACTR6	-0.645317	0.00026305	0.0027314
CHRNA4	0.893802	0.000263441	0.0027337
FAM177A1	-0.819588	0.000263718	0.0027337
PSAP	0.766862	0.000263773	0.0027337
TFPI	-0.940166	0.000265293	0.0027477
PLP2	0.973366	0.000266257	0.0027542
FIGNL1	-0.600133	0.000267526	0.00276207
ADIRF	0.953805	0.000267441	0.00276207
CLIP3	0.682313	0.000267986	0.00276507
SELENOO	0.605072	0.00026908	0.00277285
ZNF615	-0.715315	0.000269892	0.00277771
GRID2IP	1.2138	0.000270098	0.00277808
MPV17L2	0.852589	0.000270783	0.00278162
ZNF181	-0.654884	0.000272644	0.00279898
MOSPD3	0.696696	0.000273564	0.00280489
ZBTB6	-0.62922	0.000273408	0.00280489
TMEM121	1.34752	0.0002742	0.00280965
PAPLN	0.94906	0.000274878	0.00281129
PABPC3	0.615262	0.000274716	0.00281129
VRK1	-0.624334	0.000275713	0.00281631
GLIS2	0.84278	0.000276582	0.00282342
POM121	0.617313	0.000277637	0.00283065
MAPK3	0.580449	0.000280033	0.00285152
LAMTOR2	0.591024	0.000282609	0.00287237
CTAGE6	-1.7526	0.000283361	0.00287822
ZNF112	-0.858767	0.000283563	0.00287848
ZNF580	0.630026	0.000284175	0.00288111
FAM107B	-0.891025	0.000287176	0.00290433
C2CD6	-1.06485	0.000287658	0.00290603
AK9	-0.70012	0.000288351	0.00290899
ANO4	-0.637903	0.000289532	0.00291911
CCDC181	-0.739612	0.000290348	0.00292552
CHST9	-0.988779	0.000290944	0.00292791
GPR22	-1.18528	0.000291677	0.00293348
CASP3	-0.639118	0.000295352	0.00296861
TRAPPC6A	0.680486	0.000295811	0.0029714
STXBP3	-0.609877	0.000296354	0.0029732
H1-10	0.599801	0.000298409	0.00299198
PSMB6	0.653329	0.000299716	0.00300323
C5orf34	-1.23292	0.000301994	0.00302234
GPNMB	1.26313	0.000304069	0.00303567
BPNT2	-0.655684	0.000304742	0.00303978
PSMG1	-0.630443	0.000304853	0.00303978
DYNC2LI1	-0.658932	0.000305103	0.00304015
SCNM1	0.644366	0.000305263	0.00304015
LDB1	0.658291	0.000305487	0.00304053
EPOR	0.782692	0.000308045	0.00306225
MED22	0.649161	0.000309679	0.00307475
RPGR	-0.842618	0.000310254	0.00307859
SLC2A4RG	0.674269	0.000311679	0.00308897
ZNF626	-0.63482	0.00031293	0.00309574
GCHFR	1.2105	0.000313487	0.00309646
ENDOG	0.777748	0.000313573	0.00309646
GK5	-0.643901	0.000315874	0.00311729
SURF2	0.79886	0.000316499	0.00311969
CFAP44	-0.777421	0.000317491	0.00312758
IRX3	1.48416	0.0003179	0.00312808
ZFP69	-0.634287	0.000317925	0.00312808
AEBP1	1.04059	0.000318493	0.00312896
CEND1	0.940189	0.000318589	0.00312896
UBL5	0.962845	0.000319932	0.00313837
EMILIN1	0.848001	0.000320199	0.0031391
ADAM32	-0.614585	0.0003208	0.00314311
NEK10	-0.880717	0.000321188	0.00314321
FSIP2	-1.37151	0.000322088	0.00315005
TMEM179B	0.644486	0.000323777	0.00316278
ACTR3C	-0.671653	0.000325123	0.00317024
CENPE	-1.00599	0.000325835	0.00317529
TFPT	0.675083	0.000327174	0.00317884
TRPV4	1.83111	0.00032688	0.00317884
PAXBP1	-0.597895	0.000326909	0.00317884
ZSCAN23	-0.74234	0.000327034	0.00317884
HCST	1.76801	0.000329092	0.00319367
MSH6	-0.721034	0.000330685	0.00320152
BRCC3	-0.648688	0.000331972	0.00321018
PPP1R2	-0.632881	0.000333784	0.00322579
MUSTN1	1.99798	0.000334117	0.0032271
C1orf194	1.36151	0.000334347	0.00322741
NDUFS5	0.911132	0.000337097	0.00324669
YWHAZ	-0.709077	0.000342096	0.00328473
ISLR	1.1791	0.0003428	0.00328766
SMIM27	1.12711	0.000343006	0.00328766
AGTPBP1	-0.850337	0.000343426	0.00328975
EXOSC4	0.640114	0.000345129	0.00330413
GIN1	-0.77447	0.000345616	0.00330686
MIPOL1	-0.699248	0.000346368	0.00331017
BORCS8	0.642532	0.000348133	0.00332414
USP11	0.608273	0.000349314	0.00332882
RGPD3	-0.659727	0.000349058	0.00332882
PTP4A1	-0.629008	0.000351742	0.00334976
CDK6	-0.998838	0.000355798	0.00338443
GADD45GIP1	0.642706	0.000358542	0.00340126
CCDC167	0.947499	0.000358452	0.00340126
XPA	-0.684111	0.000360709	0.00341523
THUMPD2	-0.644729	0.000362996	0.00343091
KLHL5	-0.656082	0.000364359	0.0034418
CYBA	0.929953	0.000364976	0.00344564
LNPK	-0.597607	0.000367927	0.00346948
CHCHD5	0.737543	0.000368455	0.00347245
SAMD3	-1.4741	0.000369011	0.00347568
TVP23B	-0.81425	0.00036966	0.00347979
DYNC1LI2	-0.92275	0.000370892	0.00348336
GDPD5	0.672431	0.000372766	0.00349894
ARHGAP33	0.586233	0.000377743	0.00353752
SPHK2	0.667537	0.000378374	0.0035414
EVC	0.654465	0.000378881	0.00354412
ZNF579	0.71422	0.000379742	0.00355013
MT-ND6	-1.47018	0.000381764	0.00356495
TSNAX	-0.609333	0.0003843	0.00358509
ZNF681	-0.701554	0.000384611	0.00358538
BORA	-0.952694	0.000386607	0.00359782
FAM20A	1.66688	0.000387823	0.00360709
HCN2	0.925931	0.000391101	0.0036293
MPHOSPH6	-0.644629	0.000393044	0.00364319
RTN4RL2	1.24007	0.000393311	0.0036436
FBLL1	1.19232	0.000396103	0.00366322
BCAN	0.674932	0.00040226	0.00371385
ATP1B2	0.692113	0.000402735	0.00371445
TOR2A	0.585717	0.00040278	0.00371445
HCFC1R1	0.613099	0.000404037	0.00372394
CITED4	0.940356	0.00040531	0.00373146
NOTCH2	0.755434	0.000407039	0.00373735
RPL13A	0.756791	0.000407095	0.00373735
MTRF1	-0.593144	0.000407815	0.00374048
LRP4	0.629974	0.000409249	0.0037508
ABHD17A	0.696379	0.000412667	0.00378
PSENEN	0.583974	0.000412925	0.00378025
TXNL1	-0.671991	0.000413166	0.00378033
AC008764.1	2.21205	0.000413979	0.00378565
MYDGF	0.707383	0.000415676	0.00379646
HSPB1	1.29084	0.000416193	0.00379646
MELTF	0.832877	0.000416324	0.00379646
SHISA5	0.705134	0.000415872	0.00379646
XIAP	-1.13284	0.000416949	0.00380004
TRIQK	-0.69226	0.000417717	0.00380491
NT5C3A	-0.733416	0.000421575	0.00383363
ZNF296	0.953578	0.000422775	0.0038424
MTSS2	0.7214	0.000423285	0.0038449
TSPO	0.85736	0.000423734	0.00384684
ZNF519	-0.838236	0.000424665	0.00385314
CCDC148	-0.596038	0.000427404	0.00387584
ZWILCH	-0.898804	0.000428426	0.00388295
EFNB1	0.615206	0.000429245	0.00388822
DYNLT3	-0.813272	0.000430762	0.00389979
ACTB	0.637505	0.000432363	0.00390779
LUC7L2	-0.597344	0.000433656	0.00391731
C17orf100	0.746851	0.000434282	0.00392079
ZFPM1	0.919154	0.000436272	0.00393658
EEA1	-0.596672	0.000436887	0.00393995
PRELP	0.973242	0.000437819	0.00394182
IFITM1	1.22653	0.000440719	0.00396574
CYB561D2	0.639874	0.000443836	0.00399159
PFKL	0.591632	0.000448296	0.00402505
AC092835.1	-0.73286	0.000450439	0.00403501
ETFRF1	-0.833204	0.000455699	0.00407136
ATF7IP2	-0.660849	0.000458894	0.00409319
SEPTIN9	0.792249	0.000458771	0.00409319
NOP58	-0.634832	0.000461961	0.00411604
ZNF222	-0.610027	0.000463056	0.0041213
PLAG1	-0.755031	0.000465406	0.0041377
ZNF317	0.590398	0.000468819	0.00416351
TRPM4	0.740234	0.000474794	0.00420742
CCNT2	-0.832175	0.000479068	0.00423404
ZNRD2	0.5967	0.000478485	0.00423404
TAF6	0.59782	0.000480521	0.00423976
PPFIBP1	-0.595858	0.000480364	0.00423976
POLI	-0.682141	0.000481017	0.00424184
PHKG1	0.71356	0.000484546	0.00427065
GPR37L1	0.792554	0.000485113	0.00427334
ZIC1	0.668129	0.000495098	0.0043519
UBE3D	-0.61645	0.000498483	0.00437694
SYDE2	-0.741285	0.000499355	0.00438224
BANF1	0.810847	0.000504411	0.00441712
LCAT	0.722496	0.000506021	0.00442884
ZW10	-0.606059	0.000510662	0.00445733
RMDN2	-0.661212	0.000512487	0.00446627
CELF6	0.77683	0.000512303	0.00446627
GIPC1	0.585795	0.000512839	0.00446695
THTPA	0.581888	0.000515046	0.00448139
RNF141	-0.687422	0.000515747	0.0044851
SEMA7A	0.703693	0.000521652	0.00452081
SYCP2L	-0.818209	0.000521272	0.00452081
COX6A1	0.710339	0.000525696	0.0045474
GPR161	0.610518	0.000528901	0.00456472
SLC35A4	0.664378	0.00052909	0.00456472
TAF13	-0.736926	0.000528752	0.00456472
PALM3	1.15104	0.00053144	0.00458009
ITGA7	0.645916	0.000533571	0.00459603
UFSP1	1.05913	0.000534962	0.00460558
CCDC102A	0.837719	0.000535909	0.0046113
IKZF2	-0.686055	0.000542435	0.0046503
CTSL	0.703582	0.00054274	0.00465047
PLIN3	0.643043	0.000543246	0.00465236
SH3GL3	-0.682808	0.00054895	0.00469628
PIEZO1	0.618795	0.000550815	0.00470924
KIF5B	-0.855098	0.000552353	0.00471798
WSB1	-0.634853	0.000557995	0.00475126
GMPR	0.936653	0.000557796	0.00475126
AC073896.1	0.912549	0.000557586	0.00475126
ZNF397	-0.595723	0.000557909	0.00475126
HLA-DRB5	2.64362	0.000560632	0.00477122
PPIG	-0.581094	0.000565513	0.00480274
ZNF566	-0.785954	0.000569119	0.00482333
MTERF1	-0.816095	0.000578046	0.00487872
TWF2	0.641046	0.000578937	0.00488014
EEF1G	0.921467	0.000579111	0.00488014
CSRNP3	-0.914299	0.00058172	0.00489726
DNLZ	0.919768	0.000581743	0.00489726
TRAK2	-0.808156	0.000582223	0.00489748
ACOX2	0.726419	0.000582669	0.00489748
SYNGR2	0.603965	0.000594037	0.00498342
SCAI	-0.694193	0.000594115	0.00498342
CDA	1.47746	0.0005963	0.00499918
C7orf25	-0.797311	0.000597363	0.00500552
WDR17	-0.634806	0.00059932	0.00501934
FRA10AC1	-0.623003	0.00060179	0.00503486
PRXL2C	-0.721631	0.000603468	0.00504631
PSMD8	0.610089	0.00060563	0.00505942
KIAA0825	-0.618202	0.000607089	0.0050688
METTL25	-0.807683	0.000607717	0.00506993
CNEP1R1	-0.627096	0.000611733	0.00509697
BTBD19	0.941781	0.000612023	0.00509697
CD74	1.1663	0.000612616	0.00509826
SH2D3C	0.666062	0.000621022	0.00515875
UBE2S	0.704513	0.00062306	0.00517041
TLR9	1.28613	0.000624048	0.00517335
NRXN2	0.588647	0.000625225	0.00518048
RBP1	0.74162	0.000627577	0.00519207
GNPDA2	-0.583486	0.000628195	0.00519454
AP5M1	-0.611085	0.000630048	0.00520359
RRAGA	0.580672	0.000630246	0.00520359
MRPL12	0.693991	0.000632473	0.0052167
TNFSF13B	-0.899759	0.000634172	0.00522543
LRRC8A	0.623424	0.000636031	0.00523546
RARRES2	0.783786	0.000642156	0.00527668
SPCS3	-0.736585	0.000645427	0.00529147
NCOR2	0.582752	0.00064536	0.00529147
ZNF816	-0.835853	0.000651922	0.00533667
RAB4B-EGLN2	0.880345	0.000655281	0.00536148
LRRC58	-0.690994	0.000657835	0.00537781
GTF2H2C	-0.646733	0.000657936	0.00537781
ZNF107	-0.645607	0.000660986	0.00539733
RFX2	0.681865	0.00066303	0.00540862
GJC2	0.914017	0.000670122	0.00545556
C5orf49	0.790255	0.000673763	0.005477
CBR3	0.921682	0.00067632	0.00549232
ZBTB1	-0.676657	0.000677869	0.00550217
CCSER1	-0.870998	0.000679428	0.00550934
SGO2	-0.786098	0.000680939	0.00551611
PLXNA3	0.616642	0.000689297	0.00556752
IGIP	-0.718701	0.000691487	0.00557739
MAP4K5	-0.5883	0.000695153	0.00560069
CADM2	-0.704826	0.000702061	0.00564519
PPFIA2	-0.95525	0.000704196	0.00565678
HLA-DQA1	2.39271	0.000705531	0.00566215
UBE2F-SCLY	-1.00164	0.000707586	0.00567564
RPL11	0.648193	0.000708217	0.00567791
RPS2	0.715322	0.000709963	0.00568632
FZD2	1.06358	0.000713535	0.00570653
HELB	-0.676808	0.000716146	0.00572181
CEBPZOS	-0.696596	0.000717097	0.0057266
FAM20C	0.633892	0.000723707	0.00577657
DCK	-0.596448	0.000727275	0.00579937
KIAA1328	-0.595492	0.00073995	0.00587461
NINJ2	0.966984	0.000739285	0.00587461
EFCAB13	-1.0307	0.000744793	0.00590274
C3orf33	-0.742815	0.0007473	0.00591858
EHD2	0.702251	0.00074829	0.00592067
ZNF432	-0.701272	0.00075377	0.00595825
MMP2	0.809111	0.000757152	0.00597919
CYSTM1	0.595089	0.000759036	0.00598353
OPRL1	0.723271	0.000758946	0.00598353
ARHGAP39	0.588734	0.000759395	0.00598353
MESP1	0.879815	0.000758373	0.00598353
NOC4L	0.700652	0.000759534	0.00598353
CENPJ	-0.659242	0.000760475	0.00598805
CFL1	0.777497	0.000765292	0.00602018
AC069368.1	1.55021	0.000764965	0.00602018
FAM76B	-0.597024	0.00076905	0.00604391
C4orf33	-0.669432	0.000773975	0.00607487
FANCB	-1.10227	0.000775191	0.00608046
NAALAD2	-0.759846	0.000776268	0.00608598
CEMIP	1.32291	0.00077752	0.00608995
PRDX2	0.693781	0.000786243	0.00614648
USP53	-0.638696	0.000786636	0.0061466
BORCS8-MEF2B	0.951273	0.000787163	0.00614778
CENPI	-0.699431	0.000792319	0.00618509
SIX5	0.7231	0.00079471	0.00619782
AXL	0.615577	0.000797234	0.00621454
C19orf81	1.22701	0.000800964	0.00623766
ETAA1	-0.645538	0.000802049	0.00624015
CCDC14	-0.70355	0.000803108	0.00624541
H3C1	1.20676	0.000803935	0.00624887
ZNF846	-0.599101	0.000807885	0.0062736
S100A10	0.994531	0.000810323	0.00628954
CHCHD2	0.639145	0.000812263	0.00629441
ZNF517	0.612679	0.000812212	0.00629441
AC011005.1	1.01787	0.000811421	0.00629441
CAAP1	-0.646994	0.000815425	0.0063104
CTDSP1	0.634571	0.000815283	0.0063104
ACTR2	-0.603404	0.000817869	0.00632106
LRRC69	-0.940622	0.000818715	0.0063246
CCDC85B	0.946525	0.000819293	0.00632607
SNTA1	0.689547	0.000824547	0.00635248
INKA1	1.0454	0.000824496	0.00635248
PGAP1	-0.684375	0.000828861	0.00638184
AHI1	-0.679298	0.000831442	0.00639206
SLC52A2	0.664791	0.000830858	0.00639206
TAS2R13	-0.866476	0.000831754	0.00639206
KCTD9	-0.580872	0.000832839	0.00639738
WDR34	0.697646	0.000835055	0.00640536
CYP26B1	0.865884	0.000837704	0.00642266
SLC36A4	-0.6512	0.000838439	0.00642527
RWDD1	-0.778327	0.000841411	0.00644503
TMEM240	0.822501	0.00084428	0.00646397
ZBED6	-0.666969	0.000853588	0.006523
DNER	0.730941	0.000857978	0.00654735
ENPP4	-0.710072	0.000862904	0.00657264
CAPS	0.924685	0.00087298	0.00664319
RNF152	-0.900765	0.000875387	0.00664818
FNDC10	1.01819	0.000880908	0.006672
BCL2L12	0.749067	0.000884776	0.0066924
ZDHHC20	-0.7406	0.000885551	0.00669516
ARHGAP21	-0.693453	0.000886398	0.00669846
MMP16	-0.825126	0.000887174	0.00670122
AP2S1	0.846265	0.000891137	0.0067225
DGKI	-0.748312	0.000890977	0.0067225
RPS6KA6	-0.689487	0.000897043	0.00676324
ELOB	0.611408	0.000899246	0.00677571
COLCA2	0.760125	0.000899941	0.00677571
B4GAT1	0.798789	0.000901787	0.00677711
SUV39H2	-0.737022	0.000904981	0.00679172
GAREM2	0.800723	0.000905834	0.006795
ZNF83	-0.673149	0.000908211	0.00680279
HLA-DQB1	2.33759	0.000908539	0.00680279
KLK6	0.934912	0.000911889	0.00682475
ZNF814	-0.671276	0.000912487	0.00682609
SLC28A1	1.77782	0.000921937	0.00689046
SAGE1	2.78325	0.000929446	0.00694023
ZFP69B	-0.943964	0.000935949	0.00697603
RBM8A	-0.624655	0.000938847	0.00699124
CCDC171	-0.612849	0.00094047	0.00700014
AGRN	0.588774	0.000942223	0.00700999
CEP57	-0.59249	0.000951354	0.00706825
ZNF534	-1.01435	0.000959588	0.00711647
GTDC1	-0.677565	0.000961524	0.00712759
DNAH14	-0.713603	0.000964032	0.00713646
TEAD1	-0.655311	0.000966108	0.00714811
WTIP	0.851901	0.000977801	0.00720735
GAL3ST3	0.910918	0.000981699	0.00722791
DIO2	-1.0895	0.000981683	0.00722791
FBXL15	0.693128	0.000984222	0.00723995
SLC35A2	0.663113	0.000990938	0.00727951
CBS	0.754929	0.000994481	0.00730226
CYP11A1	0.832482	0.000996644	0.00731156
CBR1	0.779271	0.000998933	0.0073227
TKT	0.65184	0.00100072	0.00732832
SLC35F5	-0.631689	0.00100228	0.00732987
ZNF221	-0.714881	0.0010048	0.00734498
EFHD1	0.712635	0.0010113	0.00738261
IDH3G	0.745065	0.00101489	0.00739386
ZNF454	-0.63929	0.00101511	0.00739386
S100A1	0.729488	0.00101908	0.00741742
SCRT1	1.07015	0.00101925	0.00741742
PCNP	-0.799737	0.00103351	0.0075078
ZNF771	0.750836	0.00103549	0.00751879
PAIP2B	-1.19223	0.00104289	0.00755908
BIRC3	-0.793078	0.00104739	0.00757827
SCNN1A	2.61468	0.00105112	0.00759518
NASP	-0.603577	0.00105103	0.00759518
ARL5A	-0.650712	0.00105724	0.00763601
GCK	1.10845	0.00105823	0.00763974
CYB5A	0.588042	0.00106738	0.00769561
CLEC3B	1.07364	0.00106998	0.00770754
PLIN1	0.819349	0.00107207	0.00771916
NRAS	-0.609127	0.00107389	0.00772205
EIF5A2	-0.586924	0.00108042	0.00776217
PGGT1B	-0.641804	0.00108242	0.00776629
MDH2	0.602498	0.00108647	0.00778508
NIPA1	-1.40794	0.00108607	0.00778508
ZNF117	-0.932934	0.00109674	0.00784494
BLVRB	0.713581	0.0011054	0.00788128
ZNF527	-0.791567	0.00110801	0.00788952
ALKBH7	0.613796	0.00111099	0.00790527
VN1R1	-0.868073	0.00111385	0.0079222
LRRC7	-0.838922	0.00111502	0.00792705
TBCEL	-0.657477	0.00111583	0.00792936
MTRF1L	-0.630164	0.00112328	0.00797878
PYROXD1	-0.732951	0.00112805	0.00799875
SVEP1	-0.806962	0.00113173	0.00801786
TMEM59L	0.924894	0.00113388	0.00802965
PCOLCE	0.71219	0.00113665	0.00804226
CD68	1.29957	0.00113946	0.00805521
STK31	-1.07557	0.00114313	0.00807066
MAP3K15	2.84495	0.00114424	0.00807501
MTX3	-0.581298	0.00115076	0.00810348
H2BC21	0.649089	0.00115037	0.00810348
ANKRD20A1	-1.17661	0.00114981	0.00810348
LRRC37A	-0.973509	0.0011526	0.00810945
CST7	2.22375	0.00115589	0.00812905
DENND2C	-0.739209	0.00116101	0.00815454
PAPOLB	-0.937773	0.0011817	0.00825725
LRRIQ3	-1.44362	0.00119074	0.0083097
DPEP2	1.13866	0.00119869	0.00836161
ABHD12	0.628167	0.00120595	0.00840867
ZNF714	-0.928955	0.00120851	0.00841931
MT2A	1.07529	0.00121738	0.00845947
SP100	-0.709931	0.00121931	0.00846273
MFSD5	0.762641	0.00122386	0.00848282
ZNF184	-0.975439	0.00122523	0.00848511
DNAJB4	-0.626432	0.00122775	0.00849898
ROGDI	0.616821	0.00123092	0.00851367
APOC4-APOC2	1.24729	0.00124408	0.00859018
CFD	1.20191	0.00125527	0.0086564
GPX1	1.05861	0.0012578	0.0086702
SLC39A3	0.584045	0.00125982	0.00867678
ZNF709	-0.994131	0.00126632	0.00871055
CNTFR	0.831385	0.00126931	0.00872501
PLCD3	0.780315	0.00127025	0.00872656
ANO2	-0.818333	0.00127333	0.00873671
NEURL2	0.798428	0.00127516	0.00874187
GABPA	-0.637955	0.00127587	0.0087431
CDH4	0.58076	0.00128536	0.00880034
NSDHL	0.616426	0.00128823	0.00880928
SELENBP1	0.617012	0.00129304	0.00883476
COMMD8	-0.794347	0.00129418	0.00883476
PSMB8	0.768035	0.00129466	0.00883476
ZNF385D	-0.981974	0.00129976	0.00886585
PHF11	-0.66293	0.00131061	0.00892119
SLC35A3	-0.855371	0.00131231	0.0089291
RHBDD2	0.904643	0.0013179	0.00895218
LIMK1	0.709909	0.00131736	0.00895218
SEPTIN7	-0.718298	0.00131862	0.00895335
SLC25A10	0.832065	0.00132851	0.00901298
PPIP5K2	-0.59087	0.00133338	0.00904229
SS18L2	-0.644496	0.00134073	0.00907703
ZSWIM9	0.712291	0.00134025	0.00907703
FAM89B	0.758571	0.00134655	0.00909339
CYS1	0.710072	0.00134598	0.00909339
IRAK1BP1	-0.693477	0.00135045	0.00910886
PHLDA3	0.67789	0.00135432	0.00912742
LSR	1.00601	0.00136018	0.00915934
VAMP8	0.996374	0.00136532	0.00919013
NDUFA13	0.677513	0.00136876	0.00920572
BGN	0.762508	0.00137667	0.00925321
ORAI1	0.921153	0.00137696	0.00925321
LENG9	0.715657	0.00138259	0.00928341
CORO7	0.682611	0.0013847	0.00929375
NEK5	-1.021	0.00138798	0.00931199
NMB	0.954125	0.00140287	0.00939254
TNC	1.0144	0.00140565	0.00940343
KRAS	-0.626219	0.00141601	0.00945339
YIPF6	-1.22519	0.00141677	0.00945456
SLC4A2	0.595876	0.00142792	0.00950941
AC098850.3	-2.02354	0.00142901	0.00950941
NPHP3-ACAD11	-0.965303	0.00143407	0.00953496
CAMK2N2	1.10471	0.00143987	0.00956963
KHK	0.624238	0.0014454	0.00959465
H4C8	0.622204	0.00144647	0.00959784
MMP28	0.869203	0.00145151	0.0096265
GNG10	-0.914921	0.0014599	0.0096752
RHBDL1	0.788546	0.00146151	0.00968193
DNAH8	-1.1717	0.00146576	0.00969037
ZNF770	-0.60097	0.00147187	0.00972293
TIGD1	-0.67023	0.00147723	0.00975046
RGS19	0.691289	0.00149062	0.00981498
SLC6A9	0.803507	0.0014947	0.0098379
COPS9	0.678494	0.00149885	0.00985331
ADAMTS12	1.45781	0.00150383	0.00987728
CNTLN	-0.601466	0.00150826	0.00989921
LUZP2	-0.833434	0.00151099	0.00991313
RNASEH2A	0.6852	0.00151249	0.00991898
ECE1	0.595595	0.00151667	0.00993843
VANGL2	0.609986	0.00151645	0.00993843
NAP1L1	-0.649335	0.00152895	0.0100108
LAGE3	0.79362	0.00153412	0.0100286
PTP4A2	-0.849095	0.00153979	0.0100442
SDF2L1	1.00988	0.00154268	0.0100524
SCN1B	0.71543	0.00154431	0.010055
STXBP5L	-0.845605	0.00155133	0.0100708
FSIP1	-0.660933	0.00155174	0.0100708
GJA1	0.74375	0.00155044	0.0100708
ITM2A	1.03386	0.00156087	0.0101103
ARL5B	-0.709718	0.00156071	0.0101103
ANKZF1	-0.584897	0.00156923	0.0101484
PIK3R2	0.76684	0.00157148	0.0101589
PAQR4	0.607765	0.0015802	0.0102101
TMEM184B	0.621079	0.00158765	0.0102472
TGFB1I1	0.851651	0.00160057	0.0103183
PRAG1	0.609828	0.00160262	0.0103234
LFNG	0.685152	0.00161091	0.0103605
LRFN4	0.657426	0.00161356	0.0103734
GLI1	2.02593	0.00161832	0.0103999
GPT2	0.608827	0.00162285	0.010425
PMM1	0.605068	0.00162503	0.0104348
ACKR3	0.916805	0.00162666	0.0104371
TDG	-0.680662	0.00165503	0.0105817
HELLS	-0.616825	0.00166024	0.0106108
GUCY1A2	-0.673125	0.001662	0.010618
EXOSC5	0.655857	0.00166601	0.0106352
OGFRL1	-0.663138	0.00166547	0.0106352
ERCC5	-0.698971	0.00166902	0.0106503
LRRC75A	0.656955	0.00166978	0.010651
SYS1-DBNDD2	1.66473	0.00167826	0.0106884
TRMT13	-0.732828	0.00168111	0.0106995
MAP1S	0.82956	0.00168132	0.0106995
MCM5	0.593035	0.00168261	0.0106996
LGALS8	-0.591229	0.00168416	0.010705
SEC22A	-0.616617	0.00169026	0.0107354
ZNF674	-0.606779	0.00169563	0.010757
NFKBID	0.768805	0.0016968	0.0107588
AC004832.3	-2.14271	0.00169724	0.0107588
CTXN1	1.00288	0.00171663	0.0108607
SLC6A11	0.949833	0.00172129	0.0108817
TUBB2A	0.8345	0.00173163	0.0109386
UNC93B1	0.665348	0.00173518	0.0109458
PPP1R14B	0.685897	0.00174316	0.0109775
ZSCAN26	-0.595724	0.001751	0.0110183
RAB3IP	-0.810955	0.00176307	0.0110772
WNK2	0.623523	0.00176697	0.0110974
NPIPB5	-0.636919	0.00178431	0.0111784
QPRT	0.628016	0.00178563	0.0111802
ZNF835	0.590621	0.00178649	0.0111813
NPM3	0.710781	0.00178723	0.0111816
KLC2	0.602511	0.00179304	0.0112051
INTS1	0.608452	0.00180644	0.011259
ZDHHC21	-0.621462	0.00180517	0.011259
GRID2	-0.637453	0.00180949	0.0112728
CD6	1.05179	0.00184528	0.0114744
ISYNA1	0.626822	0.00185192	0.0115061
SPOPL	-0.741438	0.00185248	0.0115061
CCDC180	-0.702395	0.00185361	0.0115087
IGDCC4	0.651038	0.00188286	0.0116638
H2AC19	0.946703	0.00188735	0.0116827
NDUFA5	-0.734026	0.00189335	0.0117077
CEP126	-0.709716	0.00191831	0.0118429
HLA-A	0.783925	0.00192036	0.0118492
SARDH	0.761351	0.00192382	0.011859
CCNG2	-0.610583	0.00193744	0.0119339
G0S2	1.40144	0.00193981	0.011944
LGR6	1.60384	0.00194384	0.0119508
HLA-E	0.748659	0.00194343	0.0119508
KCNMB2	-0.729727	0.00195	0.0119784
SNRNP48	-0.663906	0.001959	0.0120123
CRAMP1	0.586781	0.00196069	0.0120156
CASP8	-0.691378	0.00196101	0.0120156
BBOF1	-0.70036	0.00196427	0.0120265
THEM6	0.628649	0.00197847	0.0121044
OBSCN	0.628394	0.00199875	0.0122148
PLPPR2	0.781059	0.00200068	0.012222
TTC36	1.60136	0.00200215	0.0122263
SESN2	0.65917	0.00200699	0.0122468
PGP	0.597883	0.00202628	0.0123409
PIM3	0.682781	0.0020261	0.0123409
MBLAC1	0.928126	0.00204184	0.0124176
CTU1	0.703804	0.00204575	0.0124368
RAB8A	0.628033	0.00206318	0.0125195
COPRS	0.583488	0.00210066	0.0127185
ZNF18	-0.586975	0.00210593	0.0127457
SPRTN	-0.733967	0.00211991	0.012816
ARMC7	0.646531	0.00212341	0.0128189
NR1D2	-0.59787	0.00212852	0.0128396
CELSR2	0.608526	0.00213285	0.0128562
KCNS1	1.25227	0.00214886	0.0129431
ZDHHC1	0.585094	0.00215727	0.0129794
BLM	-0.58696	0.00216458	0.013009
BCAP29	-0.735719	0.0021784	0.0130776
DENND3	-0.68847	0.00218393	0.0130964
ZNF33A	-0.729342	0.00218359	0.0130964
GLI2	0.797973	0.00218956	0.0131205
PFKFB2	-0.595263	0.00220235	0.0131874
PRR36	0.960149	0.00220632	0.0132024
KANK2	0.742086	0.0022098	0.0132079
ATP6V0D1	0.630571	0.00221126	0.0132117
CPLANE2	0.644597	0.00221503	0.0132246
LDHD	0.617596	0.00223167	0.0132996
SERPIND1	3.36766	0.00224418	0.0133644
C20orf27	0.610187	0.00224585	0.0133694
ZNF676	-0.851642	0.00225301	0.0134072
RPL29	0.731552	0.00225517	0.0134151
AC233723.1	1.29085	0.0022651	0.0134515
ULK1	0.682483	0.00228213	0.0135389
PAX2	1.71626	0.00228653	0.0135496
CNTRL	-0.656271	0.00228691	0.0135496
PDE8A	-0.641517	0.00228906	0.0135575
GRPEL2	-0.707603	0.00229224	0.0135664
DDAH2	0.623683	0.00229214	0.0135664
EFEMP1	0.97351	0.00229487	0.0135771
FILIP1	-0.737346	0.00230362	0.013619
SIKE1	-0.599086	0.00231483	0.0136605
MOBP	-1.1348	0.00232183	0.013682
SRP19	-0.587881	0.0023434	0.0137892
NPIPB4	-0.99691	0.0023564	0.0138358
SLFN5	-0.672064	0.00236321	0.0138708
IGFBP6	0.909711	0.00239598	0.0140228
RPS5	0.624398	0.00240481	0.0140593
ESF1	-0.632969	0.00240989	0.014084
NR1D1	0.744963	0.0024126	0.0140948
BEST3	-0.731891	0.00243183	0.0141818
EFCAB5	-0.800817	0.00243042	0.0141818
S100A11	0.989464	0.0024455	0.0142361
GJB1	0.842061	0.00245026	0.0142587
KLHDC8B	0.598966	0.00245547	0.0142839
ZNF691	0.629954	0.0024697	0.0143565
IRX2	1.19456	0.00247259	0.0143646
KCNJ12	1.01386	0.00247502	0.0143646
PLPP7	0.604033	0.00249414	0.0144164
ALPL	0.936047	0.00249194	0.0144164
CCDC30	-0.654368	0.00250216	0.0144576
CHMP2B	-0.695372	0.00250417	0.014459
ELN	0.785485	0.00250649	0.0144622
DGKH	-0.777416	0.00250648	0.0144622
MT-ATP6	1.40208	0.00250816	0.0144667
HLA-B	0.837485	0.00251001	0.0144722
PLOD3	0.607375	0.00251609	0.0144868
GPR62	0.830176	0.00252875	0.0145352
MALT1	-0.615083	0.00253805	0.0145619
ZNF766	-0.792888	0.00254954	0.0146175
GSTCD	-0.625352	0.00257086	0.0147294
ARSI	0.711955	0.00257941	0.0147629
MATR3	-0.70009	0.00258365	0.0147768
ZBTB43	-0.927963	0.00258344	0.0147768
PLLP	0.732322	0.00260702	0.0148791
ANKRD20A3P	-0.777281	0.00264117	0.0150425
PRH1	-0.65088	0.00265486	0.01511
TGFBR3L	1.3001	0.00268378	0.015233
NEK7	-0.74703	0.00269063	0.0152656
ATP11B	-0.585551	0.00269416	0.0152803
TAS2R19	-0.770334	0.00270419	0.0153243
MRGPRF	1.15883	0.00271231	0.0153513
ABHD8	0.704742	0.00272254	0.0153985
CACNA2D1	-0.655912	0.00272472	0.0154055
SYNGR3	0.955295	0.00272928	0.0154259
RPRM	1.45928	0.00274934	0.0155071
CLDN2	3.09955	0.00275275	0.0155209
LYPLA1	-0.605809	0.00275786	0.0155354
SLF1	-0.605545	0.00275771	0.0155354
BMT2	-0.611581	0.00275893	0.0155354
BMP3	-1.26453	0.00276487	0.0155571
CATSPERE	-0.798203	0.002764	0.0155571
C16orf89	0.770177	0.00276664	0.0155616
ZNF621	-0.582087	0.00278076	0.0156303
MXRA8	0.798147	0.00279088	0.0156764
NRROS	0.68927	0.00279008	0.0156764
CDC14C	-0.756388	0.00280452	0.0157337
ACAP1	0.794097	0.00281288	0.015762
TTC9B	0.841134	0.00282074	0.0158006
DRD4	0.959152	0.00288387	0.016099
NME5	-0.750995	0.00288324	0.016099
D2HGDH	0.600365	0.00289421	0.0161511
SNCG	0.823013	0.0029008	0.0161769
ACHE	0.652871	0.00292507	0.0162789
TCEAL6	0.849127	0.00293224	0.0163132
STK17B	-0.765583	0.00295537	0.0164139
CCPG1	-0.580761	0.0029686	0.0164591
NEURL3	1.54986	0.0029751	0.0164842
ERBIN	-0.663263	0.00299815	0.0165838
ZEB2	-0.644092	0.00301014	0.0166445
SPATA2L	0.676125	0.00301814	0.0166831
CENPO	0.667786	0.00302972	0.0167244
PEX6	0.594561	0.00303513	0.0167373
CSMD3	-0.685135	0.00304081	0.016763
RAMP3	0.948378	0.00305767	0.0168105
C5orf24	-1.26227	0.00307036	0.0168591
SLC39A4	0.86065	0.00307907	0.016894
ST14	1.27724	0.00308409	0.0169159
CHST1	0.743557	0.0030887	0.0169355
A1BG	0.586402	0.0030941	0.0169397
IER5L	0.708403	0.00309986	0.0169568
ELMOD2	-0.618173	0.003101	0.0169573
LTBP2	1.03217	0.00310477	0.0169666
C9orf24	0.702322	0.00310873	0.0169825
GRIA2	-0.76647	0.00314271	0.017128
TMEM88	1.13314	0.00315664	0.0171868
CPLX1	0.884505	0.00318326	0.0173144
FBXL19	0.721254	0.00318707	0.0173246
EGR4	1.41211	0.00318727	0.0173246
KIAA0408	-0.633336	0.00320401	0.0174095
FAM50B	0.612825	0.00321479	0.0174438
TMEM221	0.866758	0.0032136	0.0174438
TAS2R14	-0.823325	0.00322247	0.0174752
SLC35E4	0.590098	0.00322991	0.0175039
CCN5	1.38325	0.00325694	0.0176153
VWA7	1.15642	0.00326804	0.0176578
MAZ	0.595969	0.00328571	0.0177122
ZNF813	-0.646359	0.00329296	0.0177396
ELOVL4	-0.711876	0.00331363	0.0178215
CCDC18	-0.669977	0.00331342	0.0178215
MSX1	0.815026	0.003325	0.017865
FAM43B	0.690314	0.00333885	0.0179276
RGPD4	-1.19346	0.00334273	0.0179413
SKA2	-0.727898	0.00336157	0.0180023
EPS8L3	-4.7514	0.00337297	0.0180574
TMPRSS3	1.41425	0.00337789	0.0180719
SLC22A8	4.31794	0.00338734	0.0180928
ARMCX6	0.61334	0.00338631	0.0180928
ARL6	-0.700679	0.00338883	0.0180948
ZNF667	-0.654589	0.00339712	0.0181272
E2F3	-0.646438	0.00339988	0.018136
DDA1	0.923992	0.00341614	0.0181999
DCAF15	0.588658	0.0034338	0.0182697
TMEM187	0.81466	0.0034339	0.0182697
ZNF182	-0.596606	0.00343821	0.0182738
IFI6	0.862922	0.00344574	0.0182939
HSPB8	0.648883	0.00344823	0.0182983
GAS1	0.651167	0.00346385	0.0183643
HEMK1	0.975135	0.00346807	0.0183737
CIP2A	-0.670053	0.0034751	0.018399
ALDH1B1	0.64455	0.0034838	0.0184337
DIRAS1	0.737592	0.0035056	0.0185304
TUBA1B	0.654101	0.00351031	0.0185493
GAL3ST1	0.67807	0.00352259	0.0185961
ADAMTS8	0.625785	0.00354212	0.0186811
MCF2	-0.718334	0.00354355	0.0186826
HOOK1	-0.971532	0.00354724	0.018696
PWWP2B	0.61654	0.00358177	0.0188322
TONSL	0.642743	0.00359244	0.0188606
ADRB1	0.723888	0.00360205	0.0188812
DCTPP1	0.619153	0.0036036	0.0188833
CDKN2D	0.709599	0.0036182	0.0189538
MPL	1.18987	0.0036303	0.0189988
MMP9	2.46293	0.00363802	0.0190209
CFAP126	1.36118	0.00364943	0.0190623
NBEA	-0.635819	0.00366596	0.0191303
H2BC12	0.832682	0.00366913	0.0191407
BCAT1	-0.673549	0.00367081	0.0191433
EIF5B	-0.66162	0.00367703	0.0191574
H2AC21	0.781607	0.0036886	0.0192054
ZNF24	-0.865557	0.00369328	0.0192237
DUSP19	-0.922442	0.00369874	0.0192398
CCDC112	-0.680687	0.00371418	0.0192894
CLDN15	0.756918	0.00372672	0.019336
ARHGAP29	-0.845296	0.00373432	0.0193597
ADGRA1	0.770673	0.00374412	0.0193894
SAXO2	-0.582977	0.00374988	0.0194069
SNX10	-0.853891	0.00377458	0.0195162
ZNF195	-0.682199	0.00380105	0.019598
AD000671.2	1.63429	0.00379659	0.019598
C9orf85	-0.581438	0.00381718	0.0196555
SRPX	0.889086	0.00384199	0.0197458
TST	0.603857	0.00386713	0.019856
C1R	0.854273	0.00389562	0.0199837
CCKBR	0.96294	0.00391083	0.0200476
MASP1	0.716356	0.00391299	0.0200476
ZDHHC12	0.751179	0.00391984	0.0200701
TCIM	-0.992511	0.00392633	0.0200908
PHF10	-0.732393	0.00393641	0.0201234
ACVR1C	-0.808389	0.00396541	0.020221
MCTS2P	-1.65008	0.00397635	0.0202514
PCMTD1	-0.649515	0.00398979	0.0203136
IFI27	0.883124	0.00400158	0.0203609
F10	1.42134	0.00402193	0.0204453
RPP25L	0.61272	0.00403264	0.0204679
SOX18	1.15204	0.00404741	0.0205174
NDUFA2	0.610958	0.00405443	0.0205465
SZRD1	0.661612	0.00405917	0.0205642
TMEM200B	0.9033	0.00409026	0.0207024
LAMB3	0.683632	0.00409426	0.0207162
MEI4	-1.10244	0.00410346	0.0207564
VPS37D	0.635555	0.00410905	0.0207716
TLR10	-1.09035	0.00413447	0.020868
VSIR	0.624379	0.00413628	0.0208706
PDK1	-0.834527	0.00418828	0.0210809
SPI1	0.867933	0.00420736	0.0211508
FRZB	1.01071	0.00422923	0.0212411
ZBBX	-1.05718	0.00423481	0.0212561
DBF4	-0.683722	0.00425382	0.0213358
PDE1A	-0.682232	0.0042641	0.0213703
C18orf54	-0.819804	0.00427118	0.0213992
LRRCC1	-0.60749	0.00428002	0.0214068
CARD14	0.895914	0.00428034	0.0214068
HAPLN1	-1.37473	0.00427794	0.0214068
EIF4E	-0.89668	0.00427974	0.0214068
AC093155.3	-1.4151	0.00427569	0.0214068
SFRP5	1.81569	0.0043007	0.0214869
RAC2	1.05254	0.0043074	0.0215051
RFC3	-0.646497	0.0043103	0.0215051
VIP	-1.13804	0.00431427	0.021516
BIRC2	-0.591943	0.00433264	0.0215812
H4C6	0.876573	0.00433206	0.0215812
FTL	0.667749	0.00434009	0.0216118
TMEM106B	-0.669823	0.00435374	0.0216665
BTBD8	-0.619749	0.00436986	0.0217401
FABP6	1.17942	0.00437539	0.0217414
NGFR	1.07052	0.00439268	0.0218137
SLC35B3	-0.585426	0.00439146	0.0218137
CHAD	0.955751	0.00439884	0.0218377
PCDH1	0.594071	0.00440304	0.0218519
NKTR	-0.584596	0.00440875	0.0218736
NDUFAF4	-0.612034	0.00441627	0.0218909
NAA80	0.588206	0.00441383	0.0218909
B4GALT6	-0.665302	0.00442343	0.0219131
CLVS2	-0.671386	0.00443362	0.0219413
SLC43A2	0.603619	0.0044345	0.0219413
EDN1	-0.933237	0.00443696	0.0219468
DEGS2	0.900382	0.00443891	0.0219498
LSM4	0.627422	0.00444099	0.0219534
CLVS1	-0.615789	0.00445344	0.0219963
MRPL34	0.732288	0.00447378	0.0220688
NIPSNAP3B	-0.616161	0.00449017	0.0221167
BTBD2	0.637076	0.00449234	0.0221202
CLEC2B	-0.942439	0.00449693	0.0221294
REEP6	0.660406	0.00452167	0.02222
EIF4EBP1	0.658882	0.00458762	0.0224741
FOXD1	1.10567	0.00458744	0.0224741
TEX9	-0.806001	0.00460999	0.0225634
NWD1	0.726948	0.00465291	0.022753
TCN2	0.644479	0.00470444	0.0229705
DCX	-0.620465	0.00471674	0.02302
ZNF26	-0.595864	0.00471739	0.02302
SMIM1	1.27453	0.00473016	0.0230548
TRIM38	-0.640839	0.00473844	0.0230882
ARSL	0.754254	0.00475195	0.0231264
NEXMIF	-0.588664	0.00477457	0.0231987
VRK2	-0.752088	0.00478079	0.0232183
RGPD8	-0.735984	0.00479098	0.0232609
MCM2	0.764195	0.00483604	0.0234518
LRRTM2	-0.635399	0.00485164	0.0235204
CDH22	0.673329	0.00486164	0.0235619
ZNF480	-0.662352	0.00489621	0.0236943
TMOD2	-0.674366	0.00490183	0.0237144
[truncated: 311 more rows]

## Sheet: CA3_early
	log2FoldChange		padj
CHPF	1.05649	3.6368e-06	0.0433167
IFNAR2	-0.657318	6.58473e-06	0.0433167
ZNF408	0.679696	7.9925e-06	0.0433167
ZNF575	1.03193	1.13033e-05	0.045945

## Sheet: CA3_late
	log2FoldChange	pvalue	padj
RFX1	0.945519	1.33047e-16	2.16322e-12
BCL9L	1.04145	9.53438e-13	7.75098e-09
ACTA2	3.10162	1.14786e-11	6.22102e-08
ZNF408	0.987494	1.67783e-11	6.81994e-08
RAVER1	0.873192	4.31864e-11	1.40434e-07
ZNF575	1.47313	7.36755e-11	1.99648e-07
MRPS2	1.35205	8.94505e-11	2.07768e-07
ZNF703	1.15153	1.40221e-10	2.84982e-07
SMARCAD1	-0.785501	1.78386e-10	3.22263e-07
BLZF1	-0.885644	2.01194e-10	3.27121e-07
SOD3	1.95594	3.39116e-10	5.01244e-07
PYGO2	0.620558	4.39028e-10	5.94847e-07
TMSB10	1.69923	4.85561e-10	6.07287e-07
ZYX	0.941062	5.62268e-10	6.27803e-07
NOL8	-0.840868	6.53595e-10	6.64175e-07
LRP1	1.00224	7.95809e-10	7.61121e-07
ATRX	-0.706953	1.23314e-09	1.05889e-06
SMIM14	-0.739262	1.28068e-09	1.05889e-06
POM121	0.842552	1.30253e-09	1.05889e-06
TESK1	0.858082	1.71485e-09	1.21225e-06
ZNF451	-0.736202	1.61726e-09	1.21225e-06
CLPP	1.15469	1.64103e-09	1.21225e-06
MZT2B	1.2764	2.45007e-09	1.65982e-06
SRFBP1	-0.806832	2.67893e-09	1.74227e-06
KIAA2013	0.823329	2.95305e-09	1.84668e-06
USP34	-0.682997	3.27624e-09	1.9729e-06
GPBP1	-0.727698	3.53958e-09	2.04311e-06
DDX54	0.831874	3.64414e-09	2.04311e-06
CRYBG3	-1.04252	4.54219e-09	2.46172e-06
THAP11	1.11932	5.06028e-09	2.65403e-06
HCFC1	0.717725	5.93994e-09	3.01804e-06
EHD1	0.911142	6.36889e-09	3.05336e-06
VKORC1	1.02743	6.38503e-09	3.05336e-06
GRWD1	0.62507	7.21355e-09	3.351e-06
GRN	1.1059	8.26862e-09	3.39547e-06
ZNF638	-0.97505	8.13885e-09	3.39547e-06
STRADB	-0.666124	8.34213e-09	3.39547e-06
RUFY2	-0.84295	8.31475e-09	3.39547e-06
RTL8B	0.802969	8.63306e-09	3.42353e-06
EIF1AX	-1.06858	9.26755e-09	3.58764e-06
EEFSEC	0.739457	9.92859e-09	3.75416e-06
SCARF2	0.999111	1.25243e-08	4.52516e-06
POLK	-0.887513	1.34959e-08	4.57145e-06
RPL27	1.46788	1.31124e-08	4.57145e-06
GOLGB1	-0.880948	1.33342e-08	4.57145e-06
PNPLA2	1.1557	1.38524e-08	4.59644e-06
VASN	1.45661	1.43694e-08	4.67265e-06
CEP350	-0.786602	1.62546e-08	5.17323e-06
TMF1	-0.753609	1.65452e-08	5.17323e-06
CHPF	1.24218	1.93807e-08	5.87244e-06
ZBTB22	0.660273	1.95038e-08	5.87244e-06
NECTIN2	1.08016	2.031e-08	6.00402e-06
ARMC5	0.947213	2.10821e-08	6.01358e-06
ERCC6L2	-0.774453	2.07831e-08	6.01358e-06
MYL9	2.69849	2.32346e-08	6.50736e-06
CEP170	-0.671516	2.37995e-08	6.50736e-06
PPP1R21	-0.740532	2.40139e-08	6.50736e-06
RABAC1	1.38354	2.56429e-08	6.51449e-06
VPS51	0.901768	2.53174e-08	6.51449e-06
CCDC186	-0.961235	2.52283e-08	6.51449e-06
R3HCC1L	-0.78082	2.49433e-08	6.51449e-06
MDM4	-0.942806	2.65546e-08	6.64231e-06
NDUFA11	0.930689	2.77864e-08	6.84514e-06
MED16	0.877151	2.8713e-08	6.96784e-06
CTSD	1.19234	2.9315e-08	7.00931e-06
PPP4C	0.699286	3.00617e-08	7.08367e-06
RAB11B	0.752372	3.3644e-08	7.81453e-06
ZNF141	-1.10829	3.6767e-08	8.41963e-06
PCM1	-0.731334	4.37188e-08	9.27084e-06
PIBF1	-1.0342	4.53929e-08	9.27084e-06
ZMYM2	-0.644123	4.26509e-08	9.27084e-06
RAPGEF6	-0.759762	4.53485e-08	9.27084e-06
SHISA5	1.03365	4.47309e-08	9.27084e-06
TAF1D	-0.931125	4.21275e-08	9.27084e-06
IRF2BP1	0.79933	4.49493e-08	9.27084e-06
MAF1	0.839684	4.53488e-08	9.27084e-06
SCAMP4	0.692631	4.56158e-08	9.27084e-06
ZNF646	0.701948	4.65285e-08	9.33958e-06
DPM3	1.19245	4.9103e-08	9.71576e-06
PRAF2	1.15357	4.95977e-08	9.71576e-06
TMEM205	1.01289	5.03445e-08	9.74466e-06
ARID4B	-0.871588	5.22938e-08	9.88657e-06
ZNF654	-0.896545	5.17332e-08	9.88657e-06
HOOK3	-0.700045	6.39416e-08	1.18314e-05
POLR2L	1.353	6.40361e-08	1.18314e-05
FLYWCH1	0.808551	6.52698e-08	1.18461e-05
AKAP9	-1.13475	6.70299e-08	1.18461e-05
TGFB1I1	1.46823	6.69797e-08	1.18461e-05
CHST7	1.38494	6.69165e-08	1.18461e-05
RAMP1	1.46234	7.37949e-08	1.29014e-05
DVL3	0.629463	7.47057e-08	1.29217e-05
MED25	0.669416	7.74723e-08	1.31285e-05
GLUD2	0.82612	8.14136e-08	1.36464e-05
TSPAN4	0.892822	8.65603e-08	1.43611e-05
DUSP23	1.5729	8.90134e-08	1.46189e-05
ZNF142	0.741124	9.57372e-08	1.55659e-05
PCSK1N	1.89293	9.69656e-08	1.56095e-05
CASP8AP2	-0.998636	1.06371e-07	1.69557e-05
CCDC88A	-1.05151	1.07796e-07	1.70161e-05
MFAP4	1.83787	1.09954e-07	1.70261e-05
CD151	1.0059	1.14245e-07	1.75236e-05
EPN1	0.908452	1.21794e-07	1.8507e-05
C19orf53	1.3299	1.23893e-07	1.86517e-05
CRIP2	0.778801	1.28459e-07	1.91615e-05
LYRM7	-0.977714	1.34976e-07	1.99507e-05
TBC1D15	-0.655472	1.36625e-07	2.00124e-05
DTX1	0.929016	1.4775e-07	2.10726e-05
PRELP	1.44099	1.47158e-07	2.10726e-05
ZNF624	-1.07403	1.49177e-07	2.1091e-05
FSCN1	0.853732	1.52697e-07	2.12196e-05
SHLD2	-0.759422	1.52451e-07	2.12196e-05
TRIP11	-0.927121	1.55461e-07	2.14207e-05
SPG11	-0.58525	1.58718e-07	2.1617e-05
SGO2	-1.26162	1.59545e-07	2.1617e-05
TATDN1	-0.823083	1.63783e-07	2.19569e-05
DALRD3	0.700427	1.64754e-07	2.19569e-05
TRIM28	0.620258	1.66301e-07	2.19828e-05
U2SURP	-0.806778	1.70057e-07	2.2298e-05
ZFC3H1	-0.77436	1.73255e-07	2.25356e-05
KRTCAP2	0.796103	1.85551e-07	2.39202e-05
FBLN2	1.47681	1.86842e-07	2.39202e-05
MRPL4	0.860594	1.8838e-07	2.39287e-05
ZDHHC6	-0.61796	1.91042e-07	2.40787e-05
ZNF845	-1.15495	1.98297e-07	2.46115e-05
CCDC71	0.819241	2.03897e-07	2.51149e-05
MEGF8	0.895597	2.11768e-07	2.57499e-05
CEP70	-0.698732	2.18041e-07	2.57499e-05
MYH11	3.36271	2.21392e-07	2.57499e-05
WNT4	1.35284	2.21722e-07	2.57499e-05
LAMB2	0.961777	2.20886e-07	2.57499e-05
ZFPM1	1.34206	2.15454e-07	2.57499e-05
CEP63	-0.774696	2.20803e-07	2.57499e-05
NAA38	1.37209	2.16209e-07	2.57499e-05
OFD1	-0.971315	2.25485e-07	2.58181e-05
USO1	-0.586499	2.25042e-07	2.58181e-05
APOE	1.21033	2.27878e-07	2.59096e-05
RNPEPL1	0.813802	2.33671e-07	2.62014e-05
NTSR2	1.50649	2.32422e-07	2.62014e-05
ITSN2	-0.581682	2.35279e-07	2.62014e-05
ATN1	0.754203	2.39189e-07	2.6254e-05
TLNRD1	0.831283	2.41286e-07	2.6254e-05
CWF19L2	-0.740778	2.4221e-07	2.6254e-05
CEP290	-1.23233	2.45136e-07	2.63952e-05
CST3	1.33338	2.49567e-07	2.66955e-05
SCAND1	1.49098	2.6173e-07	2.78135e-05
RPS11	1.12292	2.74086e-07	2.89374e-05
SRPK2	-0.66071	2.78331e-07	2.9196e-05
SENP6	-0.74879	2.80428e-07	2.92274e-05
TECR	0.844623	3.02155e-07	3.10933e-05
SRF	0.713551	3.01126e-07	3.10933e-05
SSC5D	1.16487	3.06485e-07	3.13405e-05
CCDC120	0.806041	3.193e-07	3.22453e-05
SLC39A13	0.916314	3.17871e-07	3.22453e-05
FXYD5	1.09659	3.29542e-07	3.24729e-05
CRAT	0.784369	3.29047e-07	3.24729e-05
NBN	-0.688238	3.2421e-07	3.24729e-05
LSR	1.41733	3.29052e-07	3.24729e-05
DNAAF5	0.609534	3.32172e-07	3.25348e-05
AHDC1	0.763385	3.3996e-07	3.30983e-05
MZT2A	1.11371	3.4752e-07	3.36329e-05
SAC3D1	1.19753	3.50818e-07	3.37512e-05
CLEC11A	1.39543	3.74655e-07	3.56229e-05
SCAMP3	0.84396	3.81809e-07	3.56557e-05
ZSWIM4	0.856413	3.83772e-07	3.56557e-05
SHARPIN	0.746712	3.81971e-07	3.56557e-05
GYPC	1.17493	3.89834e-07	3.60131e-05
IFT20	-0.660919	4.14157e-07	3.80416e-05
ADRA2C	1.03394	4.1858e-07	3.80416e-05
AJM1	1.17564	4.18811e-07	3.80416e-05
CNN1	3.13705	4.23521e-07	3.81227e-05
SPAG16	-0.83043	4.24393e-07	3.81227e-05
PTRH1	1.06486	4.27514e-07	3.8192e-05
INTS5	1.00548	4.42908e-07	3.93511e-05
CD320	1.04386	4.61868e-07	4.08126e-05
UBE2M	0.722144	4.67071e-07	4.10492e-05
ZRANB3	-0.744059	4.73361e-07	4.13784e-05
ANKRD36C	-0.918496	4.92435e-07	4.23625e-05
XRN1	-0.690683	4.97702e-07	4.25902e-05
ORAI1	1.26913	5.25258e-07	4.44801e-05
BAHD1	0.708486	5.31587e-07	4.47827e-05
KIAA0586	-0.714317	5.55816e-07	4.63924e-05
PPP4R2	-1.04385	5.56401e-07	4.63924e-05
PLCL1	-0.92474	5.67495e-07	4.7076e-05
ZFP28	-0.654788	5.87884e-07	4.85198e-05
DENND4A	-0.604708	5.96566e-07	4.87416e-05
ZNF865	0.868892	5.95821e-07	4.87416e-05
POR	0.671949	6.14333e-07	4.96937e-05
CCDC82	-1.01095	6.5499e-07	5.24605e-05
FOXP4	0.656131	6.74877e-07	5.32662e-05
PLEC	0.892413	6.71964e-07	5.32662e-05
MRGPRF	1.76471	6.95929e-07	5.46624e-05
SHTN1	-1.16656	7.25114e-07	5.64097e-05
ZNF37A	-0.853504	7.43079e-07	5.65281e-05
NEK1	-0.750991	7.41049e-07	5.65281e-05
PC	0.74976	7.35588e-07	5.65281e-05
LRFN4	0.903084	7.44019e-07	5.65281e-05
CPLANE1	-0.758422	7.33931e-07	5.65281e-05
SEPTIN1	1.43599	7.55362e-07	5.7033e-05
ZNF594	-1.07958	7.57681e-07	5.7033e-05
ST6GALNAC4	0.811596	7.66162e-07	5.74056e-05
TDRD3	-0.756293	7.81125e-07	5.82583e-05
CMPK1	-0.758405	7.9529e-07	5.90439e-05
TWF1	-0.950913	8.15051e-07	6.0236e-05
EDF1	1.11235	8.26363e-07	6.05218e-05
CREBRF	-0.770433	8.2268e-07	6.05218e-05
ZNF777	0.748656	8.30264e-07	6.05348e-05
CHMP6	0.700339	8.38985e-07	6.08976e-05
CDC73	-0.616556	8.52303e-07	6.15893e-05
TMUB1	0.765237	8.67896e-07	6.18909e-05
SP2	0.803662	8.60679e-07	6.18909e-05
CEP83	-0.986052	8.64266e-07	6.18909e-05
CEP44	-0.730195	8.87569e-07	6.30174e-05
RB1CC1	-0.61077	8.9187e-07	6.30475e-05
MICOS13	0.860121	9.05961e-07	6.34915e-05
ALG3	0.715807	9.0253e-07	6.34915e-05
FBXL14	0.876697	9.30268e-07	6.49151e-05
SETD1B	0.664724	9.34536e-07	6.49343e-05
ZGRF1	-1.22179	9.55153e-07	6.58044e-05
SLC22A17	1.02652	9.66745e-07	6.61782e-05
G6PD	0.832035	9.7279e-07	6.61782e-05
MPV17L2	1.10073	9.70267e-07	6.61782e-05
SPATA5	-0.606828	1.00098e-06	6.78125e-05
CEBPZ	-0.649899	1.0243e-06	6.83469e-05
RNF19B	0.725706	1.02569e-06	6.83469e-05
NFYB	-0.807001	1.02366e-06	6.83469e-05
ESCO1	-0.917043	1.01902e-06	6.83469e-05
GCC2	-0.853449	1.0318e-06	6.84737e-05
KATNBL1	-0.846535	1.06109e-06	7.01309e-05
NR2C1	-0.750575	1.06866e-06	7.03454e-05
C12orf57	1.09962	1.0847e-06	7.11134e-05
METTL26	0.89213	1.09217e-06	7.13159e-05
CTXN1	1.4035	1.11221e-06	7.20457e-05
FLNA	1.14211	1.11038e-06	7.20457e-05
IFITM2	1.5202	1.12635e-06	7.26721e-05
SOX17	1.77155	1.23649e-06	7.91497e-05
ALYREF	1.03416	1.26048e-06	7.97439e-05
CHCHD10	1.19657	1.25944e-06	7.97439e-05
STRN4	0.673073	1.26817e-06	7.99193e-05
SH3GL1	0.670731	1.33234e-06	8.36392e-05
NDUFB7	1.25344	1.35999e-06	8.50466e-05
CEP192	-0.663843	1.39341e-06	8.68028e-05
RTN4R	1.47738	1.4316e-06	8.88414e-05
ANP32E	-0.941174	1.45486e-06	8.98524e-05
IRS2	0.718437	1.45895e-06	8.98524e-05
HLTF	-0.636714	1.47763e-06	8.99439e-05
ELOF1	0.982226	1.4754e-06	8.99439e-05
WTIP	1.24453	1.48809e-06	8.99439e-05
ZRANB2	-0.775936	1.50697e-06	9.07474e-05
ADRM1	0.784534	1.51525e-06	9.09096e-05
TIMM13	1.01592	1.54197e-06	9.13828e-05
METRN	1.23406	1.53507e-06	9.13828e-05
TGFB1	0.983587	1.54457e-06	9.13828e-05
ZNF514	-0.914265	1.54562e-06	9.13828e-05
ITGA7	0.812608	1.57338e-06	9.26775e-05
CIAO2B	1.1501	1.57892e-06	9.26775e-05
POLR2I	1.01721	1.5904e-06	9.30154e-05
WDR24	0.73709	1.62173e-06	9.45077e-05
GCFC2	-0.888403	1.64858e-06	9.49267e-05
RRAS	1.16748	1.65545e-06	9.49267e-05
RPS6KC1	-0.627155	1.65912e-06	9.49267e-05
TTLL7	-1.17821	1.66395e-06	9.49267e-05
ZNF300	-1.25953	1.65037e-06	9.49267e-05
VPS37D	0.98245	1.69012e-06	9.60829e-05
KIZ	-0.861019	1.7253e-06	9.77411e-05
CEP162	-1.0633	1.74497e-06	9.8512e-05
ZUP1	-0.779184	1.78804e-06	0.000100594
PPP2R3A	-0.78055	1.89897e-06	0.000105735
RIF1	-0.73712	1.90542e-06	0.000105735
YTHDC1	-0.7419	1.90311e-06	0.000105735
USP45	-0.668133	1.89579e-06	0.000105735
SMC2	-0.771878	1.93608e-06	0.000106707
FNIP1	-0.695493	1.9307e-06	0.000106707
ARHGDIA	0.734831	1.95683e-06	0.000107487
THAP5	-0.918533	1.96711e-06	0.000107688
SLC26A11	0.715752	2.02998e-06	0.000110757
F8A3	0.960848	2.04923e-06	0.000111433
ITGA3	0.756942	2.08678e-06	0.000112678
NLRX1	0.858577	2.09213e-06	0.000112678
RRAD	1.83653	2.09985e-06	0.000112678
ZNF771	0.947495	2.09294e-06	0.000112678
LTBP2	1.67744	2.16069e-06	0.000115246
IGFBP7	1.04736	2.16187e-06	0.000115246
OCIAD1	-0.66505	2.17883e-06	0.00011577
ZMYM5	-0.845561	2.20226e-06	0.000116634
SHOC2	-0.679181	2.26513e-06	0.000119574
ZNF277	-0.643833	2.29778e-06	0.000120905
CIC	0.643864	2.3678e-06	0.00012344
CERS1	1.08098	2.3571e-06	0.00012344
PPP2R3C	-0.759546	2.41587e-06	0.000125494
SRM	0.911251	2.45731e-06	0.000126891
TCF7L1	0.962916	2.45837e-06	0.000126891
ATP8A1	-0.804538	2.47843e-06	0.000127521
C11orf68	0.686647	2.49048e-06	0.000127737
SUSD2	1.59355	2.53937e-06	0.000128883
RCE1	0.70407	2.5385e-06	0.000128883
FZD2	1.40111	2.53479e-06	0.000128883
FBXO46	0.592549	2.65344e-06	0.000133982
AL359736.1	1.78626	2.72489e-06	0.000137164
RIPOR1	0.707294	2.78744e-06	0.000139097
PHF20L1	-0.606428	2.78895e-06	0.000139097
SCOC	-0.980682	2.77603e-06	0.000139097
CPTP	0.901878	2.84347e-06	0.000140951
LTBP4	0.962371	2.93547e-06	0.000144193
ZNF197	-0.652716	2.93326e-06	0.000144193
PHF3	-0.741127	3.02652e-06	0.000148218
EMP3	1.15281	3.09201e-06	0.00015097
RPL28	0.791326	3.11147e-06	0.000151013
LRIF1	-0.786984	3.14004e-06	0.000151946
STX7	-0.587096	3.14948e-06	0.000151951
TRMT61A	0.693515	3.20647e-06	0.000154243
KLF2	1.6409	3.22608e-06	0.000154728
ARL2	0.824737	3.24426e-06	0.000155143
UBE2L6	0.865193	3.26324e-06	0.000155592
GPATCH11	-0.601465	3.28536e-06	0.000156189
ZNF12	-0.609519	3.29817e-06	0.000156341
PCDHB5	0.661276	3.33297e-06	0.000157531
GLIS2	0.940706	3.43511e-06	0.000161045
AOC3	1.78079	3.43702e-06	0.000161045
H2AX	0.88776	3.44918e-06	0.00016115
SWT1	-0.880228	3.58125e-06	0.000166841
ZNF213	0.757848	3.68613e-06	0.000168825
CPLANE2	0.886698	3.68403e-06	0.000168825
EVA1B	1.35186	3.6742e-06	0.000168825
CENPC	-0.780086	3.67965e-06	0.000168825
OAF	1.11981	3.67703e-06	0.000168825
ZNF717	-0.830424	3.66961e-06	0.000168825
TMEM109	0.884983	3.76081e-06	0.000171761
LGI4	0.853694	3.82198e-06	0.000173096
LMOD1	1.63224	3.81584e-06	0.000173096
PRR12	0.752134	3.84114e-06	0.000173247
SENP7	-0.788967	3.84662e-06	0.000173247
DST	-0.892511	3.96826e-06	0.000178232
EHD2	1.00614	3.98982e-06	0.000178707
CRYZL1	-0.606367	4.01708e-06	0.000179433
ZNF506	-0.875335	4.09715e-06	0.000182074
ZNF644	-0.967344	4.1191e-06	0.000182074
PAQR7	0.627199	4.12626e-06	0.000182074
NELFB	0.698188	4.12767e-06	0.000182074
MIGA1	-0.834921	4.16138e-06	0.000182864
ATP6V1F	1.07899	4.22229e-06	0.000185041
SF3B4	0.776384	4.26829e-06	0.000186554
MRPS18A	0.793205	4.36468e-06	0.000186929
ARHGAP5	-1.46667	4.38886e-06	0.000186929
PEPD	0.846298	4.35357e-06	0.000186929
SNX6	-0.88518	4.33061e-06	0.000186929
TSGA10	-1.01963	4.34678e-06	0.000186929
DDX46	-0.632812	4.40334e-06	0.000186929
PHIP	-0.667498	4.40204e-06	0.000186929
PWWP2A	-0.965103	4.39428e-06	0.000186929
THAP4	0.69096	4.3669e-06	0.000186929
SMIM10L1	-0.719189	4.40009e-06	0.000186929
SYVN1	0.645329	4.44319e-06	0.00018813
ANKRD36	-0.958299	4.54671e-06	0.000192013
AZI2	-0.67033	4.5651e-06	0.00019229
TPR	-0.633885	4.58053e-06	0.000192441
ZNF787	0.645085	4.62475e-06	0.000193799
RABGAP1L	-0.584957	4.667e-06	0.000194955
DNAJC2	-0.733959	4.72049e-06	0.000196293
POMGNT2	0.866099	4.75046e-06	0.000196923
PURA	-0.765392	4.75987e-06	0.000196923
TP53I13	0.779807	4.79128e-06	0.000197719
SCRN3	-0.645098	4.81355e-06	0.000198135
RAB21	-0.742206	4.85914e-06	0.000199187
PUS7	-0.693378	4.87606e-06	0.000199196
OGDH	0.648101	4.88994e-06	0.000199262
MFSD10	0.733692	4.92655e-06	0.000200252
KCTD7	-1.94051	4.98875e-06	0.000201271
CHD1	-0.875232	5.02274e-06	0.00020214
POLRMT	0.706075	5.18883e-06	0.000208309
UBTD1	0.723494	5.22869e-06	0.000209392
RBM12B	-0.591705	5.32226e-06	0.000212616
USP16	-0.684329	5.44607e-06	0.00021597
HSPB2	1.24675	5.4333e-06	0.00021597
CBR4	-0.867596	5.50233e-06	0.00021767
INIP	-0.590261	5.51674e-06	0.00021771
CLPTM1	0.786024	5.56098e-06	0.000218231
CCDC59	-0.757076	5.55566e-06	0.000218231
VPS28	0.612641	5.58244e-06	0.000218231
AC007325.2	1.43739	5.58362e-06	0.000218231
TUT4	-0.71567	5.67103e-06	0.000220587
AKT1S1	0.706279	5.65862e-06	0.000220587
MRPS24	1.01973	5.69666e-06	0.000221055
PCBP1	0.755321	5.72358e-06	0.000221571
PIGT	0.778719	5.73725e-06	0.000221572
MPHOSPH9	-0.82246	5.80704e-06	0.000223736
NASP	-0.94081	6.11888e-06	0.000234639
WDPCP	-0.628042	6.13885e-06	0.000234851
ITM2A	1.50727	6.16983e-06	0.00023493
ROMO1	1.35036	6.15702e-06	0.00023493
TMEM115	0.643875	6.21357e-06	0.000235733
AGT	1.13395	6.2199e-06	0.000235733
PPDPF	1.22548	6.43452e-06	0.0002433
TBC1D10A	0.840343	6.58765e-06	0.000247937
CYB5R3	0.903153	6.74845e-06	0.000251082
NACC1	0.752295	6.74164e-06	0.000251082
LRRC24	0.939171	6.80979e-06	0.000252427
NLGN2	0.656196	6.88067e-06	0.000254257
GOLGA4	-0.751992	6.92668e-06	0.000254446
VAMP4	-0.760823	6.96381e-06	0.000254664
KLHL34	2.30968	6.97002e-06	0.000254664
ZZZ3	-0.778256	7.01439e-06	0.000255711
HLA-DRB1	2.04265	7.06837e-06	0.000257102
MGA	-0.587573	7.16156e-06	0.000258181
PRIM1	-1.05087	7.15642e-06	0.000258181
AC092835.1	-0.894095	7.14675e-06	0.000258181
ZNF708	-0.965152	7.23941e-06	0.000260411
PLEKHH3	0.661724	7.25967e-06	0.000260563
RARA	0.879454	7.30378e-06	0.000260711
RPLP1	0.808719	7.31189e-06	0.000260711
RPL37A	0.942445	7.30297e-06	0.000260711
IGFBP6	1.52961	7.36788e-06	0.000262132
BTAF1	-0.732667	7.48627e-06	0.000265291
TMEM54	1.20407	7.52192e-06	0.000265291
PRIM2	-0.977809	7.50242e-06	0.000265291
FHL3	0.749101	7.50878e-06	0.000265291
TRAF7	0.619846	7.57125e-06	0.000266452
NAA25	-0.779992	7.60758e-06	0.000266588
CEP135	-1.05823	7.60789e-06	0.000266588
AGTPBP1	-1.10804	7.62563e-06	0.000266588
NUP58	-0.580364	7.64069e-06	0.000266588
BCAM	1.1276	7.68796e-06	0.000267663
ATG4C	-1.11986	7.75141e-06	0.000269295
FAM241A	-1.06937	7.77449e-06	0.000269521
PKN2	-0.737453	7.81352e-06	0.000270298
ATM	-0.915658	7.83474e-06	0.000270373
COPS2	-0.643425	7.86608e-06	0.00027039
MLST8	0.790903	7.9634e-06	0.000273158
DES	4.19641	8.0836e-06	0.000276697
RAMP2	1.33903	8.15365e-06	0.000278509
RNF141	-0.877872	8.49254e-06	0.000288867
BGN	0.948867	8.51018e-06	0.000288867
BICRA	0.783135	8.57445e-06	0.000289237
TAGLN	1.7307	8.56624e-06	0.000289237
CAMK2N2	1.40635	8.55815e-06	0.000289237
BRWD1	-0.587631	8.67665e-06	0.000292078
VPS26A	-0.961925	8.72536e-06	0.000293111
FKBP8	0.598826	8.89109e-06	0.000298062
LOXL1	1.64136	8.94235e-06	0.000299164
HSPB6	1.45258	8.97364e-06	0.000299594
TICAM1	0.832045	9.02872e-06	0.000300816
CTF1	1.23237	9.06871e-06	0.00030153
ZNF354B	-0.694398	9.12193e-06	0.00030268
KNTC1	-0.631418	9.16776e-06	0.000303492
SOS2	-0.631217	9.24652e-06	0.000304948
GNAI2	0.692115	9.75997e-06	0.00032058
TRAK2	-0.950323	9.74106e-06	0.00032058
UCHL3	-1.09987	9.89729e-06	0.000324101
UFM1	-0.7797	9.92336e-06	0.000324101
GTF2H5	-0.663328	9.92694e-06	0.000324101
CNTRL	-0.914765	1.00281e-05	0.000326746
YJU2	0.662765	1.00939e-05	0.000326925
PLXNB2	0.631344	1.00762e-05	0.000326925
UBA52	0.952236	1.00557e-05	0.000326925
TAPBP	0.686665	1.0184e-05	0.000329188
SIGMAR1	0.779221	1.03614e-05	0.000332936
KPNA5	-0.739042	1.03582e-05	0.000332936
CASTOR2	0.677612	1.04314e-05	0.000334524
ECHDC1	-0.587677	1.04871e-05	0.000334991
PTPN11	-0.692298	1.04817e-05	0.000334991
NR2F1	0.894232	1.08668e-05	0.000346439
CCDC14	-0.857681	1.09042e-05	0.000346948
ISYNA1	0.796407	1.1093e-05	0.000351581
NCK2	0.697924	1.12015e-05	0.000354328
MMP9	4.49652	1.12341e-05	0.000354671
GAS2L1	0.920793	1.14138e-05	0.000359646
ARHGEF10L	0.616259	1.15016e-05	0.000361712
SNX16	-0.858574	1.15463e-05	0.000362414
CRTC2	0.655466	1.16119e-05	0.000363772
KIF27	-0.922945	1.16723e-05	0.00036496
RBM42	0.755412	1.17292e-05	0.000366037
ZNF471	-0.742567	1.18081e-05	0.000367089
TATDN3	-0.80437	1.17905e-05	0.000367089
PRSS23	1.21609	1.19462e-05	0.000370675
ENDOG	1.00519	1.20059e-05	0.000371816
VAMP5	1.24365	1.20879e-05	0.000373645
PRR7	1.15612	1.2204e-05	0.000375093
RPL38	0.790419	1.21883e-05	0.000375093
C4B	1.56456	1.21908e-05	0.000375093
FZR1	0.613106	1.2309e-05	0.000376898
ANKRD36B	-0.89179	1.24294e-05	0.000379867
LTBP3	0.614861	1.27028e-05	0.000386768
ARPP19	-0.764555	1.2872e-05	0.000390457
FBLN1	1.1659	1.30034e-05	0.000392503
PRDX5	1.01917	1.3036e-05	0.000392503
CCDC102B	-0.788637	1.29854e-05	0.000392503
SECISBP2L	-0.855486	1.31542e-05	0.00039533
TCEA2	0.66841	1.31988e-05	0.000395941
PGM1	0.760318	1.32668e-05	0.000396458
LUC7L3	-0.840731	1.32892e-05	0.000396458
ELL2	-0.833576	1.3273e-05	0.000396458
KIF1A	0.615845	1.36674e-05	0.000406918
FBXW9	0.819506	1.36899e-05	0.000406918
SMOX	0.81202	1.39133e-05	0.00041028
TLE5	0.838912	1.41538e-05	0.00041028
DYRK1B	0.632527	1.42136e-05	0.00041028
PLEKHM2	0.610877	1.40556e-05	0.00041028
CBX3	-0.85734	1.39833e-05	0.00041028
OBSL1	0.705098	1.38715e-05	0.00041028
VPS13C	-0.730318	1.41842e-05	0.00041028
RPL8	0.796526	1.3963e-05	0.00041028
CARD19	0.822343	1.40259e-05	0.00041028
ZNF503	0.953203	1.41595e-05	0.00041028
SF3B5	1.13886	1.41678e-05	0.00041028
LDB1	0.827592	1.41013e-05	0.00041028
ZNF652	-0.88572	1.4232e-05	0.00041028
HLA-A	1.07472	1.39721e-05	0.00041028
RSC1A1	-3.52259	1.39586e-05	0.00041028
RPL41	1.7034	1.4069e-05	0.00041028
MOGS	0.61506	1.43929e-05	0.000413453
TTYH3	0.874198	1.44256e-05	0.000413661
SLF2	-0.71436	1.45039e-05	0.000415173
ANKRD12	-0.600713	1.46539e-05	0.000417996
GTF2H2C	-0.723881	1.46479e-05	0.000417996
PANK3	-0.644466	1.55689e-05	0.000442545
TEX264	0.600894	1.56135e-05	0.000443035
RPL36AL	0.973655	1.56692e-05	0.000443842
FAM107B	-1.21904	1.57378e-05	0.000444237
BLOC1S3	1.25957	1.57362e-05	0.000444237
RRP15	-0.763967	1.57718e-05	0.000444426
ARAP2	-1.02592	1.61964e-05	0.000454031
AC024592.3	1.61068	1.6271e-05	0.000455335
STX17	-0.665071	1.6384e-05	0.000456838
CEP97	-0.854227	1.6409e-05	0.000456838
ZNF835	0.741092	1.64964e-05	0.000458488
EFNB1	0.794854	1.65482e-05	0.000458667
NUCB1	0.639451	1.65593e-05	0.000458667
MDK	1.33067	1.66998e-05	0.000460987
NAP1L1	-0.714863	1.66778e-05	0.000460987
ZFP14	-0.708407	1.67446e-05	0.00046144
ZNF574	1.15513	1.68325e-05	0.000463078
MARCHF7	-0.797653	1.69134e-05	0.000464517
AQP9	3.46911	1.71714e-05	0.000469902
OTUD5	0.637756	1.73635e-05	0.000472338
LRFN3	0.862357	1.74015e-05	0.000472338
RNF208	1.15525	1.74007e-05	0.000472338
PFDN2	1.07092	1.74491e-05	0.000472843
TVP23C	-0.582936	1.75887e-05	0.000475832
ATAD2B	-0.660883	1.77647e-05	0.000479795
FZD8	1.1682	1.79657e-05	0.00048442
CDK6	-1.00231	1.81325e-05	0.000487585
PAK4	0.609978	1.83062e-05	0.000490347
PUS7L	-0.717632	1.84957e-05	0.000494607
DYNC1LI2	-1.02563	1.86027e-05	0.000496654
CCNL1	-0.789291	1.88843e-05	0.000503249
ISG15	1.54669	1.89117e-05	0.000503249
FN1	1.13552	1.93956e-05	0.000514442
AP1B1	0.658288	1.97727e-05	0.000521889
TINAGL1	1.27002	2.02098e-05	0.000532535
ZNHIT2	0.873301	2.02528e-05	0.000532535
SAP130	0.627893	2.04988e-05	0.000537563
CLU	1.12239	2.05632e-05	0.000538386
FGFRL1	1.05011	2.07635e-05	0.000541884
ZNF461	-0.860847	2.10385e-05	0.000547305
RPP21	0.987023	2.15166e-05	0.000558848
IFT81	-0.728618	2.16336e-05	0.00056099
MORC3	-0.599857	2.16697e-05	0.000561031
PSMA7	0.79	2.2056e-05	0.000570126
LINGO3	1.38951	2.20987e-05	0.000570321
FAM89B	0.891868	2.23515e-05	0.000575495
SLC52A2	0.806999	2.23699e-05	0.000575495
TMEM88	1.88817	2.25097e-05	0.000576366
NSUN6	-0.79913	2.25102e-05	0.000576366
PIEZO1	0.634305	2.26282e-05	0.000576666
USP12	-0.71489	2.26273e-05	0.000576666
ZNF354C	-0.614987	2.27444e-05	0.000577814
MIF	1.21616	2.27299e-05	0.000577814
ZNF680	-0.668933	2.29214e-05	0.000581403
KEAP1	0.593477	2.31478e-05	0.000584869
SORBS3	0.778865	2.32019e-05	0.000584869
CCDC146	-1.18555	2.31785e-05	0.000584869
FBXO17	0.630307	2.31573e-05	0.000584869
ATRAID	0.648779	2.33083e-05	0.000586641
CFTR	-1.77352	2.35117e-05	0.000590178
STK11	0.616175	2.35578e-05	0.000590178
ATP1B2	0.944447	2.35311e-05	0.000590178
VPS54	-0.634398	2.37016e-05	0.000591958
EVI5	-0.589171	2.3919e-05	0.000594647
THOC1	-0.829602	2.38599e-05	0.000594647
SCAF11	-0.709392	2.39105e-05	0.000594647
MAPK3	0.665012	2.42767e-05	0.00059987
RBM41	-0.823358	2.43278e-05	0.000600221
ANTKMT	1.09373	2.44133e-05	0.000601418
C4orf33	-0.857413	2.4469e-05	0.000601877
C1QL1	1.16025	2.46912e-05	0.000605513
ZNF580	0.67333	2.46549e-05	0.000605513
JPH2	1.92874	2.48216e-05	0.000607794
APC2	0.641971	2.49031e-05	0.000608871
RBM48	-1.0439	2.4957e-05	0.000609272
C4orf3	-0.954263	2.50377e-05	0.000610328
DOCK9	-0.676608	2.54822e-05	0.000619305
TAF6	0.662091	2.54459e-05	0.000619305
CCDC124	0.734098	2.5611e-05	0.000619656
CDK17	-0.589531	2.55963e-05	0.000619656
IRF2BPL	0.712842	2.55992e-05	0.000619656
TSR3	0.689754	2.57141e-05	0.000619712
PPP4R3A	-0.627177	2.57432e-05	0.000619712
PAIP2B	-1.43532	2.57657e-05	0.000619712
RTL8A	0.918599	2.58061e-05	0.000619765
RAPGEF5	-1.09353	2.58863e-05	0.000620775
FAM171A2	1.16879	2.59534e-05	0.000621468
DYNLRB1	1.04834	2.62205e-05	0.000625923
FAU	0.871163	2.62683e-05	0.000625923
PCF11	-0.605278	2.63413e-05	0.000625923
FAM161A	-0.979266	2.6369e-05	0.000625923
FAM200B	-0.715293	2.62e-05	0.000625923
NDUFA3	0.845515	2.65653e-05	0.000629629
GOLGA8N	-0.786935	2.68371e-05	0.000635144
EIF2B2	0.592732	2.71056e-05	0.000639637
GTDC1	-0.771233	2.70776e-05	0.000639637
MRPS34	0.808079	2.74338e-05	0.000646445
DPP7	0.647721	2.76768e-05	0.000651227
COX8A	1.38711	2.77352e-05	0.000651657
EEA1	-0.640136	2.7783e-05	0.000651838
IRS1	0.846296	2.83846e-05	0.000664036
GPC4	0.903209	2.88051e-05	0.000670976
DLL3	0.977608	2.88042e-05	0.000670976
P3H4	0.743668	2.87729e-05	0.000670976
TSEN34	0.65232	2.9162e-05	0.000676384
LRRC40	-0.649225	2.94076e-05	0.000681109
POLR3G	-1.14392	2.95746e-05	0.00068303
RPS18	0.979925	2.95693e-05	0.00068303
RWDD1	-0.820819	2.97121e-05	0.000684355
OBI1	-0.608114	2.97353e-05	0.000684355
CHIC1	-0.707991	2.99416e-05	0.000687599
RNPC3	-0.645038	3.02432e-05	0.000691549
ZSCAN30	-0.776507	3.02146e-05	0.000691549
CRIP1	1.73466	3.01616e-05	0.000691549
AGFG2	0.707565	3.04232e-05	0.00069269
SETDB2	-0.650732	3.04397e-05	0.00069269
COMMD10	-0.672221	3.05232e-05	0.000693125
COMT	0.73723	3.06351e-05	0.000693738
CCDC85B	1.06117	3.06356e-05	0.000693738
SLC1A4	0.803409	3.06998e-05	0.000693809
SOX15	1.48968	3.07241e-05	0.000693809
HINT3	-0.750813	3.18833e-05	0.000714036
PRPF39	-0.727276	3.20692e-05	0.000715244
TMEM179B	0.683219	3.24196e-05	0.000722069
SPINDOC	0.767897	3.29165e-05	0.000731161
NLGN3	0.748838	3.29178e-05	0.000731161
TPRA1	0.592904	3.29997e-05	0.000731981
ODF2L	-0.894735	3.31212e-05	0.000733675
CCNH	-0.667932	3.32116e-05	0.000734676
ZDHHC1	0.606251	3.32924e-05	0.000735464
CEP152	-0.9683	3.37577e-05	0.000742715
LNPK	-0.632827	3.39601e-05	0.000746159
BAZ2B	-0.744807	3.40494e-05	0.000747111
NOTCH1	0.826763	3.41206e-05	0.000747397
ELAPOR2	-0.821369	3.41544e-05	0.000747397
SMC4	-0.913583	3.46429e-05	0.000755039
ZNF423	0.882485	3.48545e-05	0.000758633
PIGQ	0.621166	3.49416e-05	0.000758846
MDM1	-0.627345	3.49576e-05	0.000758846
FBXO2	0.933073	3.50138e-05	0.000759053
SCAF1	0.611426	3.53582e-05	0.00076448
MFSD2A	0.962063	3.54089e-05	0.000764559
IBTK	-0.644748	3.54625e-05	0.000764701
NUDT12	-0.77692	3.58552e-05	0.000772146
CEP126	-0.842475	3.61223e-05	0.000773797
NDUFS7	0.658463	3.60501e-05	0.000773797
TMED9	0.656594	3.60218e-05	0.000773797
ABHD14A	0.984438	3.60875e-05	0.000773797
PYCARD	1.43093	3.61729e-05	0.000773863
PLP2	1.10616	3.66076e-05	0.000780082
MRPL50	-0.615267	3.65604e-05	0.000780082
TPST2	0.744535	3.68959e-05	0.000785196
ARHGAP21	-0.879243	3.69504e-05	0.000785329
SPAG9	-0.597936	3.70918e-05	0.000786636
DMTF1	-0.634147	3.72518e-05	0.000788641
DPM2	0.738866	3.73673e-05	0.000789629
CASKIN2	0.663154	3.73955e-05	0.000789629
PML	0.602359	3.76401e-05	0.000792735
PRKAA1	-0.631195	3.77806e-05	0.000792825
KIAA1841	-0.606464	3.77084e-05	0.000792825
SPICE1	-0.656222	3.77907e-05	0.000792825
TMEM101	0.617966	3.80933e-05	0.000798026
MEX3D	0.808397	3.81682e-05	0.000798026
ADAMTSL5	1.39252	3.81904e-05	0.000798026
GATD3A	0.608239	3.91233e-05	0.00081552
GPX4	0.666572	4.03281e-05	0.000837626
UBALD2	0.727659	4.14365e-05	0.000856055
DNAJB14	-0.833186	4.15891e-05	0.000858118
GNPTG	0.60326	4.22291e-05	0.000870219
OSBPL8	-0.606939	4.24673e-05	0.000874019
LMF2	0.596612	4.27144e-05	0.000877995
BRIX1	-0.671687	4.36861e-05	0.000896834
WDR18	0.757525	4.44521e-05	0.00091026
SASS6	-1.00114	4.46131e-05	0.000912408
ZNF319	0.590145	4.474e-05	0.000913853
SPOPL	-1.00251	4.49933e-05	0.000915577
ZNF157	-0.924802	4.49755e-05	0.000915577
NOP10	1.3583	4.49002e-05	0.000915577
VPS18	0.580079	4.51067e-05	0.000916143
ZBTB45	0.822738	4.51871e-05	0.000916143
ESF1	-0.758999	4.53001e-05	0.000917227
BCKDK	0.636865	4.57221e-05	0.000924621
MRPL53	0.845947	4.68259e-05	0.000944594
AP4E1	-0.706501	4.73454e-05	0.000949112
ZNF419	-0.766022	4.72562e-05	0.000949112
LRRCC1	-0.824689	4.74135e-05	0.000949112
KIF5B	-0.886843	4.73056e-05	0.000949112
DRAP1	0.803368	4.72035e-05	0.000949112
APOD	1.08534	4.72619e-05	0.000949112
CCDC7	-0.872142	4.80114e-05	0.000958989
KLHDC8B	0.709435	4.81276e-05	0.000960131
BAX	0.708103	4.83755e-05	0.000962714
PLPPR2	0.994119	4.83489e-05	0.000962714
BRCA2	-1.40131	4.85823e-05	0.000965647
NDUFAF3	0.697418	4.8687e-05	0.000966546
SLC49A3	0.757138	4.89661e-05	0.000970369
ZNF253	-1.31503	4.89989e-05	0.000970369
UBE3A	-0.642532	4.92758e-05	0.000973469
C12orf29	-0.703337	4.93483e-05	0.000973469
RICTOR	-0.656232	4.94058e-05	0.000973469
TCEA1	-0.7129	4.94548e-05	0.000973469
RPL36	0.619472	5.00899e-05	0.000984779
PNPLA6	0.586545	5.03538e-05	0.000988772
ARMC1	-0.637888	5.14948e-05	0.00100874
FAAP100	0.616052	5.17166e-05	0.00101186
DLG1	-0.816041	5.19836e-05	0.00101587
UBE2S	1.00226	5.21491e-05	0.00101749
TMEM160	1.09705	5.24017e-05	0.00102036
SPDL1	-0.945755	5.26266e-05	0.00102351
TPP1	0.885303	5.27897e-05	0.00102546
IMP3	1.16824	5.30437e-05	0.00102671
CCDC66	-0.673295	5.29548e-05	0.00102671
OGFRL1	-0.760111	5.35222e-05	0.00103351
STRN	-0.672958	5.42866e-05	0.0010461
SYTL2	-0.756824	5.43026e-05	0.0010461
ZNF160	-0.758742	5.45559e-05	0.00104973
CCDC138	-0.790463	5.48684e-05	0.0010545
BDP1	-0.80916	5.49872e-05	0.00105553
FAM169A	-0.595149	5.51208e-05	0.0010557
ULK1	0.858881	5.54103e-05	0.00105904
CACNG7	0.783975	5.56525e-05	0.00106005
SLC15A3	0.830831	5.5679e-05	0.00106005
PCDHGB4	1.61981	5.55753e-05	0.00106005
CAPS2	-0.59022	5.60627e-05	0.00106486
ATP6V0E1	0.900332	5.63456e-05	0.00106899
KRT19	2.70783	5.64834e-05	0.00106911
ZC3H11B	-0.644629	5.65499e-05	0.00106912
ISLR	1.43198	5.68423e-05	0.0010734
CEP57L1	-0.814125	5.69391e-05	0.00107398
CSPG4	0.837267	5.72679e-05	0.00107893
IGIP	-0.769239	5.7815e-05	0.00108551
FAM43B	0.780293	5.78173e-05	0.00108551
PDZRN3	0.667905	5.79096e-05	0.00108599
ZDHHC8	0.670482	5.82454e-05	0.00109103
FASN	0.769042	5.87169e-05	0.00109859
ZNF681	-0.724355	5.9057e-05	0.00110369
OTUD6B	-0.637205	5.95752e-05	0.00111209
MPG	0.806738	6.03559e-05	0.0011228
NDUFAF6	-0.595521	6.02355e-05	0.0011228
ZNF781	-0.97245	6.03452e-05	0.0011228
TRMT10A	-1.06778	6.0812e-05	0.00112999
CYSTM1	0.728235	6.14569e-05	0.00114012
BST2	0.97733	6.14974e-05	0.00114012
ATAD5	-1.0372	6.18372e-05	0.00114511
EEF2	0.586576	6.21184e-05	0.00114901
RESF1	-1.09573	6.26426e-05	0.00115739
NAT8L	0.781386	6.29227e-05	0.00116125
ETFB	0.711062	6.42629e-05	0.00118062
C4orf48	1.65598	6.45517e-05	0.00118325
ACKR3	0.984547	6.47063e-05	0.00118475
GPAA1	0.61335	6.47997e-05	0.00118513
MMP2	1.00964	6.5566e-05	0.0011978
ANKZF1	-0.777434	6.5797e-05	0.00120067
PPM1B	-0.582047	6.60326e-05	0.00120361
ANAPC4	-0.630531	6.62176e-05	0.00120428
ATG12	-0.618816	6.62915e-05	0.00120428
FAM222B	0.623101	6.66259e-05	0.00120901
HSPB1	1.5945	6.67126e-05	0.00120923
DICER1	-0.671855	6.71472e-05	0.00121575
ODR4	-0.709523	6.74437e-05	0.00121806
NT5C3A	-0.738909	6.76482e-05	0.00121939
HNRNPDL	-0.659065	6.81496e-05	0.00122707
CENPE	-1.50953	6.83116e-05	0.00122727
AK9	-0.808703	6.82566e-05	0.00122727
CAPN15	0.751589	6.85026e-05	0.00122934
DCLRE1B	0.640154	6.88888e-05	0.00123491
TGS1	-0.591136	6.90828e-05	0.00123702
MT2A	1.29572	6.93597e-05	0.00124062
H4C11	1.70996	6.98705e-05	0.00124838
CCNE2	-1.45481	7.01225e-05	0.0012515
RTL8C	0.93874	7.0604e-05	0.00125734
ETAA1	-0.736232	7.05268e-05	0.00125734
HSD17B10	0.799289	7.14738e-05	0.00127005
NPHP3-ACAD11	-1.44447	7.18645e-05	0.00127559
RGPD5	-0.662593	7.23984e-05	0.00128088
PPIB	0.720159	7.31323e-05	0.00128965
RHBDD2	1.2148	7.32883e-05	0.001291
MFSD3	0.988658	7.3552e-05	0.00129285
TNFRSF12A	1.43665	7.39592e-05	0.00129288
FBRSL1	0.641749	7.40226e-05	0.00129288
LRP5	0.941872	7.39762e-05	0.00129288
SLC25A6	0.642142	7.40312e-05	0.00129288
MRPL24	0.856472	7.41653e-05	0.00129384
NDUFA2	0.837888	7.44907e-05	0.00129812
ETHE1	0.938313	7.51417e-05	0.00130387
AKIRIN2	0.719348	7.50527e-05	0.00130387
GRINA	0.885288	7.51243e-05	0.00130387
IFT80	-0.974562	7.5246e-05	0.00130429
HIGD2A	0.652071	7.54705e-05	0.00130679
SURF2	0.835461	7.55783e-05	0.00130726
KIAA0825	-0.698936	7.58007e-05	0.00130833
NRAS	-0.625994	7.5727e-05	0.00130833
GPX1	1.19178	7.69146e-05	0.00132474
SHISA4	0.846762	7.7012e-05	0.00132501
CARF	-0.697027	7.71188e-05	0.00132545
CHML	-0.787742	7.73627e-05	0.00132824
NEK3	-0.946628	7.75607e-05	0.00133023
BRCA1	-1.00136	7.78277e-05	0.0013334
ZNF292	-0.634898	7.82627e-05	0.00133874
ZNF610	-0.710302	7.84869e-05	0.00133905
CLSTN1	0.807012	7.87412e-05	0.00134198
NTN3	1.14728	7.9275e-05	0.00134826
ZNRD2	0.736475	7.92076e-05	0.00134826
SS18L2	-0.849913	8.04449e-05	0.00136483
KLHL25	0.694983	8.05015e-05	0.00136483
DDA1	1.54051	8.09493e-05	0.00136708
PINK1	0.608317	8.09702e-05	0.00136708
PSMB10	0.905182	8.17618e-05	0.00137901
ELF2	-0.656142	8.20274e-05	0.00138206
MLLT1	0.705928	8.22321e-05	0.00138407
SHPRH	-0.692698	8.27108e-05	0.00138639
CTNNA3	-1.44077	8.29608e-05	0.00138914
ARAF	0.602001	8.31316e-05	0.00139057
HAUS3	-0.760429	8.34166e-05	0.00139391
COX16	-0.635825	8.36779e-05	0.00139684
NBEAL1	-0.706757	8.38024e-05	0.00139748
SLC9A3R2	0.764059	8.42338e-05	0.00140282
ABCD1	0.676483	8.42952e-05	0.00140282
GTPBP6	0.675307	8.48151e-05	0.00140859
HSPG2	1.00746	8.52947e-05	0.00141223
PGLS	0.677131	8.54897e-05	0.00141401
BPTF	-0.599692	8.58106e-05	0.00141644
FBXL15	0.899391	8.628e-05	0.0014213
PPP1R1A	1.08182	8.62514e-05	0.0014213
RAD17	-0.587351	8.67468e-05	0.00142755
KRR1	-0.635795	8.72833e-05	0.00143347
TMEM184B	0.849871	8.79859e-05	0.0014421
ROCK2	-0.645497	8.82598e-05	0.00144368
TENT5B	2.15439	8.82375e-05	0.00144368
TMEM132A	0.869724	8.91046e-05	0.00145457
PEX14	0.720904	8.98901e-05	0.00146192
ANKRD31	-1.11655	8.97454e-05	0.00146192
NDUFB11	0.915871	9.00942e-05	0.00146192
CDH4	0.713097	9.00425e-05	0.00146192
TP53I11	1.24177	9.039e-05	0.00146526
ZNF668	0.694381	9.13733e-05	0.00147678
TMEM94	0.668156	9.15019e-05	0.00147739
FOXN2	-0.93508	9.18614e-05	0.00148172
ZNF326	-0.809058	9.21181e-05	0.00148292
ZNF676	-1.29624	9.2584e-05	0.00148866
CDKAL1	-0.580279	9.3467e-05	0.00149852
ZNF701	-0.678611	9.38594e-05	0.00150203
UBA6	-0.742122	9.51572e-05	0.00151682
RBPMS2	1.28306	9.51283e-05	0.00151682
CRB2	0.926888	9.56274e-05	0.00152283
STXBP3	-0.699445	9.6267e-05	0.00153151
ELMOD2	-0.804258	9.64135e-05	0.00153234
DYNC2H1	-0.630195	9.70318e-05	0.00154066
SLC5A5	3.17067	9.72461e-05	0.00154254
PTP4A2	-0.984897	9.73399e-05	0.00154254
RAD51AP1	-1.58076	9.78085e-05	0.00154846
U2AF2	0.627934	9.84065e-05	0.00155394
RBBP8	-0.642822	9.84415e-05	0.00155394
IFI27	1.19925	9.89821e-05	0.00156096
GSK3A	0.59682	9.92762e-05	0.00156408
CCN3	1.47669	9.99937e-05	0.00157218
FAM207A	0.823575	0.00010008	0.00157218
ZNF282	0.692551	0.000100307	0.0015727
ZC3H6	-0.666996	0.000100244	0.0015727
KCNH2	0.833851	0.000101305	0.00157434
ACTB	0.851175	0.00010178	0.00157434
SF3A2	0.581308	0.000101863	0.00157434
PTN	0.801778	0.000100871	0.00157434
MIS18BP1	-0.930323	0.000101016	0.00157434
LRRC4B	0.723176	0.00010181	0.00157434
RABGGTB	-0.684178	0.000101692	0.00157434
CARM1	0.612752	0.000101123	0.00157434
PLPP3	0.862857	0.000100764	0.00157434
AIMP1	-0.581134	0.000101961	0.00157434
BMP8A	0.933827	0.000101321	0.00157434
AC013394.1	-0.746854	0.000101088	0.00157434
MYDGF	0.752528	0.000102378	0.00157929
FXYD1	0.980107	0.000102483	0.0015794
MIPOL1	-0.769194	0.000103119	0.00158771
FAM177A1	-0.766322	0.000103574	0.0015932
NECAB1	-1.10895	0.000103813	0.00159386
CTSZ	0.839652	0.000104192	0.00159515
PUSL1	0.705772	0.000104187	0.00159515
IFITM1	1.45271	0.00010407	0.00159515
RTN4RL2	1.39573	0.00010482	0.00160175
LRIG1	0.697581	0.000105405	0.00160918
RHBDD3	0.601717	0.000105702	0.00161221
DOK1	0.657431	0.000106171	0.00161784
CNTFR	0.974757	0.000106515	0.00162156
DOCK10	-0.658542	0.000107009	0.00162604
PRKACB	-0.60014	0.000107536	0.00163252
ARID4A	-0.653698	0.000107889	0.00163635
LGALS1	0.928835	0.00010819	0.00163875
TFAM	-0.644616	0.000108538	0.0016416
FZD9	1.13664	0.000109918	0.00166092
EMILIN1	0.827008	0.000110465	0.00166764
ZNF100	-0.952547	0.000110866	0.00167215
RPAP2	-0.675958	0.000111026	0.00167301
CCP110	-0.961039	0.00011118	0.00167377
ZC3H3	0.596082	0.00011159	0.00167529
ATP5ME	0.882894	0.000111556	0.00167529
MTLN	1.29451	0.000111549	0.00167529
ACAN	1.30525	0.000112266	0.00168389
SLC44A2	0.687316	0.000114368	0.00171357
FBXW5	0.758219	0.000114456	0.00171357
ZNF432	-0.782384	0.000114621	0.00171447
SLC35B2	0.817836	0.000116056	0.00173116
ZDHHC20	-0.969791	0.000115893	0.00173116
PAXBP1	-0.758458	0.000116768	0.00174017
CD74	1.16956	0.00011798	0.00175663
BCLAF3	-0.697701	0.000118179	0.00175798
DAD1	0.647028	0.000118792	0.00176549
XKR8	0.698852	0.00011919	0.00176922
GMFB	-1.09298	0.000119261	0.00176922
RPLP2	0.760804	0.000119985	0.00177672
TRA2A	-0.661047	0.000120573	0.00178379
NUDC	0.630025	0.000120717	0.00178431
OTX1	1.10911	0.000121324	0.00179002
FRZB	1.44418	0.000121853	0.00179294
ZNF439	-0.628988	0.000121989	0.00179332
GSTP1	0.778134	0.000122175	0.00179444
NOC3L	-0.595454	0.000122654	0.00179985
NUFIP2	-0.648417	0.000123206	0.00180588
CELF3	1.27919	0.000123287	0.00180588
CLUH	0.687457	0.000124305	0.00181915
MVB12A	0.601537	0.000125505	0.00183506
CCM2	0.628474	0.000125938	0.00183809
SH3GL3	-0.715894	0.00012593	0.00183809
REX1BD	0.74845	0.00012613	0.00183924
TRPM7	-0.609068	0.000127609	0.00185747
ZBTB41	-0.611554	0.000131414	0.00190433
YIPF4	-0.598751	0.000131763	0.00190769
ZBTB6	-0.616128	0.000132105	0.00190915
BLOC1S4	0.732781	0.000132216	0.00190915
ZNF577	-0.741961	0.000132739	0.001915
TVP23B	-0.812447	0.00013413	0.00193031
NCOR2	0.675005	0.000134157	0.00193031
UHRF2	-0.610932	0.000135938	0.00195422
ZBBX	-1.37639	0.000137536	0.00197195
TRIM47	0.886471	0.000137735	0.00197238
MYO1C	0.636086	0.000137808	0.00197238
CRIPT	-0.583598	0.000138398	0.00197908
SLC25A1	0.749572	0.000139193	0.00198695
ABHD8	0.857298	0.000139332	0.00198719
CFL2	-0.836589	0.000140091	0.00199627
SNRNP48	-0.737946	0.000140462	0.0019998
MFGE8	0.894596	0.000140653	0.00200077
ZBTB44	-0.629953	0.000140985	0.00200373
ZNF283	-0.728801	0.000142484	0.00202327
POLA1	-0.601429	0.000142641	0.00202373
RHPN1	0.647595	0.000143678	0.0020349
C15orf39	0.830822	0.000144375	0.00204299
DNM3	-0.612764	0.000144958	0.00204767
LRRC63	-1.53753	0.000145232	0.00204976
SELPLG	0.975082	0.000146027	0.00205919
PHF11	-0.840016	0.000146687	0.00206671
ANO4	-0.76853	0.000147097	0.00207069
ZNF846	-0.666975	0.000147657	0.00207678
ZDHHC12	1.09213	0.000147812	0.00207717
FAM228B	-0.806339	0.000148798	0.00208921
MPP5	-0.59765	0.000149693	0.00209763
IKZF2	-0.952314	0.000150135	0.00209892
RHOBTB2	0.690045	0.000150445	0.00210145
CEP78	-0.656005	0.000151599	0.00211031
NR2F6	0.694749	0.000153921	0.00213714
LZTFL1	-0.64897	0.000154849	0.0021482
CDA	1.32645	0.00015539	0.00215387
ADCK5	0.760967	0.000155922	0.00215916
IFT74	-0.790309	0.000156842	0.00216845
UCHL5	-0.640554	0.000157568	0.00217241
CXorf21	-1.21583	0.000157555	0.00217241
MAP9	-0.908706	0.000157583	0.00217241
SGTB	-0.631723	0.000157663	0.00217241
PLN	3.46094	0.000158117	0.00217682
AIP	0.676512	0.000158283	0.00217726
ADAMTS9	-1.29242	0.000158817	0.00218025
H4C2	1.43632	0.000159686	0.0021818
ASPA	-1.23978	0.000160588	0.00218965
APAF1	-0.586394	0.000160467	0.00218965
NCKIPSD	0.70653	0.000160885	0.00219081
ADRA1B	1.76733	0.000161194	0.00219319
CHAD	1.67943	0.000161653	0.00219759
MITD1	-0.81257	0.000162772	0.00220911
ZNF354A	-0.852453	0.000162927	0.00220936
S100A11	1.22961	0.000163381	0.00221367
PLEKHA1	-0.784816	0.000165491	0.00223296
THRA	0.581665	0.000166158	0.00223939
CNTLN	-0.707478	0.000167109	0.00224733
TUBG1	0.801915	0.000167643	0.00225078
SLC38A3	0.911561	0.000168742	0.00226181
MCAT	0.677794	0.000169394	0.0022654
NDUFA1	1.1564	0.00016942	0.0022654
RPL13A	0.767371	0.000169575	0.0022654
ZNF281	-0.725452	0.000171423	0.00228643
NCOA7	-0.65626	0.000172352	0.00229131
PDLIM7	0.779698	0.000172944	0.00229731
NOTCH3	1.01434	0.000173312	0.00230031
MRPL34	1.04276	0.000173643	0.00230282
ANKRD18A	-1.74419	0.000175051	0.00231961
SPATA7	-0.629123	0.000175243	0.00232026
RPUSD1	0.746563	0.000178976	0.00235626
SH2B2	0.864584	0.000178645	0.00235626
PBXIP1	0.777691	0.000178967	0.00235626
BCAN	0.83576	0.000180176	0.00236783
FAM174C	0.837169	0.000180292	0.00236783
NAIF1	0.650795	0.000182073	0.00238929
WDR34	0.706782	0.00018225	0.00238967
FOXC1	0.993309	0.000183159	0.00239707
EPHB1	0.867699	0.000183256	0.00239707
NXPE3	-0.678495	0.000183457	0.00239777
GAMT	0.729338	0.000183739	0.00239879
SKA2	-0.793366	0.000185102	0.00241152
QSER1	-0.875091	0.000185676	0.00241706
UQCRQ	0.827732	0.000185847	0.00241735
PSMB8	0.796448	0.000186767	0.00242737
SEPTIN7	-0.900815	0.000187298	0.00243234
ZNF484	-0.612838	0.000187818	0.00243714
SLC39A3	0.701686	0.000188472	0.00244173
GLDC	0.7004	0.000188374	0.00244173
CD177	2.07494	0.000188886	0.00244514
FGFR1OP2	-0.587446	0.000189707	0.00245186
ZNF765	-0.740253	0.000189618	0.00245186
PDLIM4	0.95329	0.000190368	0.00245651
ATP1A2	0.924963	0.000193757	0.00249627
GHDC	0.580739	0.000194584	0.00250296
PGAP6	0.640439	0.000195183	0.00250469
TIMM29	0.815184	0.000195335	0.00250469
TMEFF1	-0.587316	0.000195051	0.00250469
SYCP2	-0.90473	0.000196293	0.00251302
CD2AP	-0.612444	0.000196176	0.00251302
PRR4	-0.580773	0.000196945	0.00251542
CYBA	0.936162	0.00019758	0.00252154
KIAA1522	0.646654	0.000198288	0.00252859
DEK	-0.614357	0.000198671	0.0025315
GIT1	0.730661	0.000198888	0.00253213
TRPM4	0.883084	0.000201707	0.00255815
ARMC6	0.676119	0.000202566	0.00256705
NUMBL	0.765424	0.000204236	0.00258418
C4orf36	-0.864621	0.00020659	0.00260615
TBRG1	-0.589447	0.00020687	0.00260736
CETN3	-0.722239	0.000207442	0.00261255
CST7	2.7016	0.000208186	0.00261584
MICU2	-0.615018	0.000208026	0.00261584
LCORL	-0.684761	0.000207882	0.00261584
MAMLD1	0.71161	0.000208478	0.00261749
ERCC5	-0.815632	0.000209668	0.00262837
RBPMS	0.857683	0.000213011	0.00265994
TMEM240	0.858494	0.000215025	0.00268105
STK3	-0.689894	0.000216203	0.00269162
TCAP	0.886944	0.00021665	0.00269511
TCEAL7	-0.615575	0.000216909	0.00269514
ZNF431	-0.708366	0.000216984	0.00269514
NAE1	-0.650246	0.00021735	0.00269763
FANCM	-0.827193	0.000217728	0.00270026
MTFR1	-0.675404	0.000218875	0.00271241
ALPL	1.1071	0.000219336	0.00271606
SGK3	-0.948573	0.000221085	0.00272526
C1QTNF4	1.24853	0.000221023	0.00272526
SELENOM	0.676232	0.000220505	0.00272526
PGGT1B	-0.679593	0.000223837	0.00275501
PDF	0.79261	0.00022712	0.00278908
CISD2	-0.690971	0.000228343	0.00279987
ADIRF	1.12865	0.000228613	0.00280106
XAB2	0.64667	0.00023003	0.00281419
KIAA0408	-0.82007	0.000231568	0.00282874
FURIN	0.614171	0.000232069	0.00283274
ATPSCKMT	-0.781117	0.00023266	0.0028357
TUBB4B	0.812726	0.0002325	0.0028357
TSHZ1	0.680498	0.000233412	0.00284273
STX11	1.24427	0.000234806	0.00285117
PALM	0.76044	0.000235944	0.00286148
TRIL	0.974389	0.000236007	0.00286148
AP3S1	-0.657961	0.000237295	0.00287436
UQCC3	0.812336	0.000237423	0.00287436
DUSP15	0.806111	0.000238016	0.00287891
LONP1	0.580446	0.000238614	0.00288234
ZNF483	-0.62577	0.000238845	0.00288299
COX6A1	0.835567	0.000243553	0.00293328
ZNF469	0.894233	0.00024388	0.00293504
CCDC51	0.600683	0.000246239	0.00295906
PTPDC1	-0.638486	0.000246522	0.00296027
ZNF189	-0.738108	0.000248468	0.00297703
EIF5B	-0.712175	0.000248815	0.002979
PRPF18	-0.6254	0.000249631	0.00298438
MAPK8IP1	0.662693	0.000249815	0.00298438
BLOC1S1	0.764408	0.000251995	0.003006
FAM83H	0.796632	0.000252237	0.00300669
ZNF331	-0.727965	0.000253124	0.00301505
ABCA5	-0.734549	0.000255118	0.00303276
PAMR1	0.780719	0.000255714	0.00303478
MOBP	-1.43947	0.000255554	0.00303478
PEF1	0.702033	0.000256164	0.00303791
ISOC2	0.593602	0.000257237	0.00304841
DNAL4	0.898889	0.000258908	0.00306597
CYCS	-0.60132	0.000259789	0.00307416
CBFB	-0.791267	0.000261403	0.00308741
TOMM7	0.887141	0.000262886	0.00309954
RHOC	0.671603	0.000268715	0.00314999
H1-10	0.739308	0.000269058	0.00315
JUND	0.697101	0.000270739	0.00316231
CITED2	0.733303	0.000270732	0.00316231
MMP16	-0.759154	0.000274368	0.00319552
NMB	1.06672	0.000274189	0.00319552
NDUFA7	0.96151	0.00027559	0.00320517
SCNM1	0.630484	0.00027767	0.00322244
BMP3	-1.51628	0.000278039	0.00322442
POP7	0.819009	0.00027843	0.0032255
ERGIC2	-0.648923	0.000280137	0.00324013
HRAS	0.583729	0.000281424	0.00324977
VARS1	0.616342	0.000282601	0.00326104
C2CD2L	0.683722	0.000284036	0.00327528
MXRA8	0.92349	0.000284582	0.00327693
RBMXL1	-0.625335	0.000284563	0.00327693
CSRP1	0.803369	0.000286372	0.00329502
SALL2	0.643469	0.000286559	0.00329502
TSPO	0.830122	0.000287964	0.00330417
UGGT2	-0.694018	0.000287709	0.00330417
PPP1R16A	0.612098	0.000289823	0.00332314
AXL	0.754245	0.000290655	0.00332744
FLYWCH2	0.630823	0.000291295	0.00333064
EIF6	0.760838	0.00029194	0.00333566
METRNL	0.848566	0.000298638	0.0033955
RNF26	0.600333	0.000299189	0.00339938
FOXP2	-0.924566	0.000300158	0.00340801
ZNF570	-1.09186	0.00030064	0.0034111
BAD	0.595115	0.00030147	0.00341813
ZMYM1	-0.715103	0.000303108	0.00342953
EIF5	-0.595826	0.000303386	0.00343028
MADCAM1	1.08516	0.000305447	0.00344401
LARP7	-0.613995	0.000305309	0.00344401
C16orf89	0.937332	0.000307215	0.00345915
FAM76B	-0.584535	0.000307796	0.00346329
SAV1	-0.648635	0.000310157	0.00348376
SNAPC2	0.838984	0.000312908	0.00350867
BORA	-0.967353	0.000314885	0.00352258
CCDC150	-1.21286	0.000315015	0.00352258
NEK7	-0.88752	0.000316247	0.00353392
TIMM23	0.584255	0.00031975	0.00356083
ZFYVE16	-0.941591	0.000320358	0.0035644
RNF31	0.581334	0.000320508	0.0035644
MELTF	0.856832	0.000323274	0.00358779
PTPRS	0.586134	0.000325714	0.00361241
ALMS1	-0.746935	0.000326294	0.00361391
TNC	0.929448	0.000329535	0.00363906
CFD	1.51814	0.000329684	0.00363906
ECH1	0.669368	0.000332405	0.00366412
MRPL30	-0.944297	0.000333887	0.00367429
ACTR6	-0.660408	0.000334292	0.00367496
LCN12	1.17391	0.000334537	0.00367516
TTF2	-0.777537	0.000336402	0.00369067
POLR3GL	0.631625	0.000336948	0.00369416
ANKRD26	-0.864864	0.000338329	0.0037068
FGFR3	0.878309	0.000338813	0.00370961
ADGRA2	0.808207	0.000339822	0.00371814
PHB	0.596713	0.000341172	0.00373041
MAP2K3	0.622993	0.000343284	0.00374595
NUDCD1	-0.595358	0.000345137	0.00375331
ABCE1	-0.603539	0.000345205	0.00375331
PHLDA2	2.99521	0.000345575	0.00375331
CFAP299	-1.30528	0.000345484	0.00375331
TSNAX	-0.621233	0.000346824	0.00376185
LRRC8A	0.703283	0.000349131	0.00377177
TNRC18	0.592886	0.000348955	0.00377177
LRRN4CL	1.55939	0.000349607	0.00377441
ZNF566	-0.841996	0.000349844	0.00377446
FAR1	-0.666926	0.000352123	0.00379653
PLD3	0.940649	0.000352699	0.00380022
SSBP4	0.665266	0.00035359	0.0038073
LOXL2	0.632397	0.00035437	0.00381317
BAZ1A	-0.750705	0.000354604	0.00381317
DISP3	1.04692	0.000356359	0.00382445
RAB11FIP4	0.690132	0.000357367	0.00382804
STK40	0.61441	0.000357399	0.00382804
UFC1	0.634851	0.000358205	0.00383161
HSPB7	1.34516	0.000362802	0.00386989
FOXC2	1.6744	0.000362659	0.00386989
TTC14	-0.628235	0.000363503	0.003873
EPHB3	0.752962	0.00036391	0.0038748
NINJ1	0.765873	0.000364863	0.00388094
ACTG2	3.97501	0.000365214	0.00388106
IL1RAPL1	-1.13884	0.000366542	0.00389263
ATG101	0.634878	0.000367633	0.00390167
PFKL	0.608084	0.000368469	0.00390579
C4A	1.15772	0.000368503	0.00390579
KTN1	-0.612312	0.000369032	0.00390885
INAFM1	0.706361	0.000370403	0.00392082
GREM1	-1.50462	0.000370765	0.0039221
XRCC2	-0.940177	0.000371585	0.00392822
TMEM11	0.628994	0.000372397	0.00393425
CCDC102A	0.939235	0.000374541	0.00395176
PMS1	-0.605364	0.000378065	0.00397862
OSBPL1A	-0.608899	0.000378425	0.00397983
IDH3G	0.789799	0.000379526	0.00398883
PCDH9	-0.853552	0.000383745	0.00402279
WBP1	0.67473	0.000386937	0.00405361
SLC22A6	2.09079	0.00038775	0.00405951
KCNH8	-1.29406	0.000388025	0.00405978
KCTD17	0.629572	0.000392264	0.00409622
MCM8	-0.776546	0.000392046	0.00409622
SOCS4	-0.653101	0.000394861	0.00411541
APEX2	0.654354	0.000395658	0.00412108
LRRC69	-1.12578	0.00039721	0.00413195
FAM110A	1.04619	0.000399249	0.0041452
CISD3	0.707232	0.000402178	0.00416763
FBLL1	1.2834	0.000406012	0.00420469
ZNF485	-1.2405	0.000407857	0.00421841
DMTN	0.872358	0.00041088	0.00424428
HCN2	0.874452	0.000411403	0.00424699
VSIR	0.746003	0.0004119	0.00424942
FAM117A	0.856275	0.000412832	0.00425094
TUBB	0.776204	0.00041467	0.00426446
MRPS14	-0.602555	0.000423115	0.00433759
LIN7C	-0.713971	0.000424245	0.0043437
EYA2	0.782532	0.00042456	0.00434419
FOXD2	2.3073	0.000427084	0.00436178
ZNF579	0.776687	0.000428039	0.00436879
YPEL3	0.587693	0.00042905	0.00437564
GZMM	2.17254	0.000430575	0.00438642
ZMAT1	-0.943541	0.000432919	0.00440202
SEC62	-0.776375	0.000437136	0.00443657
NKAIN2	-0.752913	0.000438479	0.00444743
PNMA1	0.602885	0.000439098	0.00444944
DAPK2	-0.951963	0.000441602	0.00447074
RADIL	0.58326	0.000443678	0.00448339
RASSF7	0.909743	0.000447115	0.0045125
LSM10	0.653598	0.000448537	0.00452405
MTCH1	0.649031	0.000452836	0.00455047
GADD45GIP1	0.602999	0.000453449	0.00455382
ZSCAN12	-0.604854	0.000456099	0.0045776
RUVBL2	0.616445	0.000457671	0.00458771
PNISR	-0.617683	0.00046077	0.00461309
SCRG1	0.752879	0.00046111	0.00461365
ID1	0.88162	0.000465187	0.00464872
COPZ2	0.665276	0.000466009	0.00465408
ZNF107	-0.881672	0.000468278	0.00466528
PGD	0.606819	0.000469432	0.00467391
LRRIQ3	-1.71962	0.000474507	0.00471834
MBOAT2	-0.599393	0.000477702	0.00473756
EXOSC4	0.694333	0.000477736	0.00473756
PRAG1	0.74453	0.000482675	0.00477943
ADORA1	0.837802	0.000484286	0.0047853
WFIKKN2	1.70556	0.000484199	0.0047853
HLA-E	0.795684	0.000484775	0.00478564
YBX1	0.694986	0.00048644	0.00479625
SLC16A11	0.982899	0.00048638	0.00479625
BCLAF1	-0.656836	0.000489586	0.00482435
NRROS	0.731004	0.000491037	0.00483572
YIF1A	0.675156	0.000493785	0.00485161
LACC1	-1.0645	0.000494441	0.00485161
HLA-B	0.961343	0.000494139	0.00485161
TFPT	0.72675	0.000495897	0.00486296
FANCB	-1.18525	0.000498192	0.00487958
FKRP	1.29222	0.000498647	0.0048811
C2orf88	-1.14539	0.000501886	0.00490985
PMVK	0.605678	0.000502886	0.0049151
AQP7	2.04319	0.000503028	0.0049151
IFITM3	0.998093	0.000503863	0.00491735
ADRB1	0.919906	0.000504594	0.00492153
PLPP7	0.635168	0.000506718	0.00493632
PWWP2B	0.721492	0.00050703	0.00493641
ZNF689	0.595372	0.000508468	0.00494575
CLEC14A	0.910003	0.000510926	0.00496304
NEK5	-1.10242	0.000510987	0.00496304
TBC1D25	0.677378	0.000511574	0.00496578
PRPF3	-0.59161	0.000512462	0.00497143
SLC9A1	0.66059	0.000518088	0.00501703
DHRS4L2	0.756575	0.000517864	0.00501703
CEP95	-0.597841	0.000519562	0.00502532
ZNF879	-1.04842	0.000520527	0.00502895
LDOC1	0.912886	0.000522122	0.0050351
CLIP3	0.726745	0.000523838	0.00504567
USP11	0.717226	0.00052869	0.00507436
PSMD8	0.694968	0.000530596	0.00508196
ETNK2	0.723552	0.000529985	0.00508196
PSAP	0.748057	0.000530731	0.00508196
TMEM147	0.817519	0.000534148	0.00511166
VANGL2	0.684212	0.000536984	0.00513383
UBL5	1.0161	0.000537666	0.00513626
NOP58	-0.658834	0.000540528	0.00516057
RPS3A	-0.585094	0.000543968	0.00518731
DGCR2	0.599391	0.000550971	0.0052418
KIF20B	-0.782786	0.000550873	0.0052418
NCAN	0.932253	0.000553005	0.00525807
JUP	0.693865	0.000555989	0.00528027
RHOG	0.779704	0.000561169	0.00532325
NOSIP	0.622145	0.000562139	0.00532859
CCDC180	-0.79106	0.000562387	0.00532859
NSUN2	-0.712106	0.000563186	0.0053312
ADAMTS8	0.915492	0.000563319	0.0053312
BAG3	1.06042	0.000569551	0.00537977
ZNF540	-0.816945	0.00057214	0.00539897
SNTA1	0.709507	0.000574081	0.00540807
TCF20	-1.24658	0.000576525	0.00542147
FAM155B	0.639787	0.000576275	0.00542147
STOML1	0.665766	0.000581544	0.00545545
ZBTB43	-1.07461	0.000581723	0.00545545
CFAP91	-0.813123	0.000581816	0.00545545
GNG5	0.701141	0.000583853	0.00547139
GIN1	-0.828682	0.000585662	0.00548519
NR1H3	0.584515	0.000586641	0.00548803
ZNF112	-0.805126	0.000589022	0.00550397
FAM126A	-0.623306	0.000591134	0.00552006
HP1BP3	-0.597825	0.000595175	0.00554871
NBPF20	-0.595891	0.00059684	0.00555786
LGALS3BP	0.700431	0.000597344	0.00555937
ATP6V0C	0.921924	0.00059785	0.00556015
TEAD1	-0.646946	0.000598454	0.00556015
HYAL1	1.02449	0.000605283	0.00560627
SERPING1	0.897883	0.000608843	0.00563329
GET3	0.707676	0.000609098	0.00563329
PRUNE2	-0.914478	0.000610056	0.00563894
DDX58	-0.634412	0.000612164	0.00565522
TTR	2.92377	0.000616287	0.00568362
MEA1	0.62602	0.00061988	0.00570163
PNPT1	-0.780195	0.000619994	0.00570163
GAL3ST3	0.953349	0.000619478	0.00570163
FBXL7	0.731725	0.000619008	0.00570163
RPS2	0.679797	0.000622503	0.005715
AL157935.2	1.89916	0.000622201	0.005715
IGFBP3	1.14954	0.000628026	0.00574624
ZNF225	-0.667883	0.000628849	0.00575053
GPR20	2.35855	0.000630025	0.00575806
F10	1.67842	0.00063112	0.00576423
DACT3	0.631999	0.00063141	0.00576423
SIX5	0.904303	0.000631966	0.00576607
SREK1IP1	-0.615304	0.000633058	0.00576608
S100A1	0.86028	0.000633386	0.00576608
CTDSPL2	-0.591974	0.000637105	0.00579021
CBARP	0.900373	0.000644632	0.00584881
ZNF195	-0.768329	0.000645062	0.00584945
PITPNM2	0.720165	0.000646861	0.00585002
PLTP	0.84488	0.000648128	0.00585765
POLR2J	0.639132	0.000649526	0.00586702
IL27RA	0.817055	0.000650996	0.00587052
F12	1.55057	0.000651719	0.00587053
C3orf33	-0.910091	0.000653149	0.00588015
POLI	-0.779749	0.000655876	0.00589816
IFI16	-0.627155	0.000658189	0.00590605
ZNF397	-0.755606	0.000658205	0.00590605
H4C12	1.35663	0.000662631	0.00593266
TPM2	1.13615	0.0006653	0.00595328
EMX2	0.869184	0.000667518	0.00596984
MESP1	1.12978	0.00066859	0.00597286
LRRC39	-0.940953	0.000670032	0.00598246
RANBP17	-1.10818	0.000671049	0.00598825
DCHS1	0.631426	0.000672348	0.00599655
DMWD	0.589374	0.000672865	0.00599787
PCDHGB3	1.00015	0.000675865	0.00601471
SLC35E4	0.696508	0.000679291	0.006034
TRPV4	1.47412	0.000678979	0.006034
SARDH	0.915487	0.000679516	0.006034
SDF2L1	1.03092	0.000678783	0.006034
SH2D3C	0.660586	0.000680672	0.00604096
METTL7B	0.942378	0.000684478	0.00607143
CHST1	0.85353	0.000685476	0.00607366
CASC1	-0.936534	0.000685939	0.00607445
FMOD	1.40318	0.000688712	0.00609237
CCDC18	-0.826117	0.000689131	0.00609276
RANGRF	0.624878	0.000693381	0.00612035
SVIP	-0.663016	0.000697217	0.00615087
ASS1	0.615365	0.000697865	0.00615325
CCN4	1.89573	0.000698928	0.00615595
ANLN	-1.24693	0.000701095	0.00616962
H4C3	0.962053	0.00070124	0.00616962
RPS24	0.632809	0.000703736	0.00618823
NRXN2	0.615285	0.00070462	0.00618932
PROCR	1.3093	0.000705888	0.00619464
CENPL	-0.685009	0.000705989	0.00619464
PYROXD1	-0.7427	0.000707984	0.00619604
ALKBH8	-0.619405	0.00070708	0.00619604
CDC14C	-0.972702	0.00070769	0.00619604
PRIMPOL	-0.612115	0.000708908	0.00620018
NDUFS5	0.918788	0.000709414	0.00620127
CCNT2	-0.958983	0.000714652	0.006237
TBC1D8B	-0.713397	0.000717078	0.00625108
DCUN1D1	-0.607986	0.000719006	0.00625344
UQCR10	0.835133	0.000718926	0.00625344
COL1A2	1.0997	0.000721639	0.00626435
UBLCP1	-0.589598	0.000722267	0.00626646
RPGR	-0.820991	0.000726143	0.00629001
TKT	0.689274	0.00072967	0.00630851
TRAPPC6B	-0.604698	0.00072983	0.00630851
UQCR11	0.671839	0.000734897	0.0063444
CXCL16	0.77597	0.000736464	0.00634898
RNF44	0.597443	0.000737487	0.00635443
ARPC1B	0.622949	0.000740132	0.00637046
XKR9	-0.840399	0.000739907	0.00637046
TAGLN2	0.813605	0.000741241	0.00637663
DNPH1	0.845843	0.000743724	0.00639123
TIMM17B	0.677217	0.000745628	0.00640083
ZNF92	-0.674579	0.000745613	0.00640083
FRK	-0.897981	0.000746125	0.00640171
RPF2	-0.671648	0.000748207	0.00641281
DCAF15	0.729267	0.000749246	0.00641833
KANK2	0.692569	0.000752944	0.00644661
RPS5	0.590692	0.000754077	0.00645291
TTYH1	0.630655	0.000755679	0.00646322
REV3L	-0.600661	0.000758842	0.00648318
CTAGE6	-1.92268	0.000759209	0.00648318
SACS	-1.44033	0.000760386	0.00648642
REEP6	0.810873	0.000762	0.00649483
NOTCH2	0.764964	0.000762171	0.00649483
SLC29A4	0.932662	0.000763562	0.00650327
C7orf25	-0.838693	0.000766821	0.00652357
ZNF600	-0.779484	0.000767149	0.00652357
WNK2	0.725029	0.000770858	0.00653461
LDHD	0.651953	0.00077071	0.00653461
ERI2	-0.763703	0.000770153	0.00653461
TMEM106B	-0.788867	0.000774089	0.00655175
NAA60	0.58037	0.000776055	0.00656498
DKK3	0.82443	0.000779207	0.00657967
CENPU	-1.35031	0.000779855	0.00657967
LRRC58	-0.708687	0.000780221	0.00657967
RNF187	0.740607	0.000778626	0.00657967
ZSCAN23	-0.656482	0.000779717	0.00657967
SDSL	1.08372	0.000787034	0.00663025
SPATA2L	0.855215	0.000788643	0.00663693
KCNC4	0.818663	0.000789152	0.00663778
CYP26B1	1.03533	0.000793328	0.00665912
TCF7	0.833992	0.000792938	0.00665912
TLE1	0.587762	0.000795203	0.00666454
SLC25A34	0.852008	0.000798888	0.00668853
KNL1	-1.55512	0.000800633	0.00669624
EPB41L1	0.655405	0.000802198	0.00670588
MOSPD3	0.640687	0.000805044	0.00672622
RGS17	-0.935416	0.000806073	0.00673135
ZNF445	-0.582391	0.000806837	0.00673428
FRYL	-0.854844	0.000808732	0.00674167
ERMN	-1.19057	0.000809939	0.00674631
GINM1	-0.612877	0.000811123	0.00675271
YWHAB	-0.892011	0.0008125	0.00676071
SOX18	1.27124	0.000814612	0.00677482
DYNLT3	-0.753311	0.000816247	0.00678495
KIF5A	0.819141	0.000820757	0.00681079
MSI1	0.641082	0.00082244	0.00681552
GJB5	1.78733	0.000822897	0.00681583
BOP1	0.660506	0.000829066	0.00685994
SLC10A3	0.684962	0.000831336	0.00687523
VRK2	-0.997776	0.000833996	0.00689371
IFI27L2	0.711099	0.000839784	0.00693803
SFR1	-0.977805	0.000852913	0.00703221
ADPRS	0.601013	0.000854043	0.00703278
ECE1	0.612304	0.000854053	0.00703278
OSGEPL1	-0.633535	0.000854281	0.00703278
HRC	1.55031	0.000858091	0.00705701
GLIS1	1.09336	0.000858862	0.00705978
ACTC1	2.20342	0.00085942	0.0070608
KIF7	0.621956	0.000863638	0.00708828
LSM7	0.703159	0.000864225	0.00708952
ZNF286A	-0.73996	0.000866529	0.00710019
HLA-DRB5	2.49105	0.000866835	0.00710019
MT3	1.00149	0.000871613	0.00712855
ZKSCAN7	-0.743716	0.00088255	0.00720712
MSANTD2	-0.713821	0.000883707	0.00720999
H2AC21	0.86432	0.000883789	0.00720999
SMIM29	0.613635	0.00088426	0.00721022
LIPT1	-1.02551	0.000889895	0.00725069
BRCC3	-0.623537	0.000891627	0.00725937
SURF4	0.82007	0.000894674	0.00727325
DLGAP4	0.770381	0.000897883	0.00729569
HCST	1.70259	0.000902379	0.00731759
SPATA6	-0.606947	0.00090171	0.00731759
TMEM151A	0.749064	0.00090424	0.00732903
CASD1	-0.611567	0.000917807	0.00742788
TRPM6	-0.992597	0.000923084	0.00745824
REEP3	-0.979194	0.000925742	0.0074735
CCNC	-0.711504	0.000927568	0.00748453
RPS15	0.769717	0.00093149	0.00751245
MRPL12	0.803089	0.000934047	0.00752934
AL662899.2	3.00608	0.000934936	0.00753277
ZNF385D	-0.898119	0.000935894	0.00753675
ZEB2	-0.669369	0.000947553	0.00762309
FRMD4B	-0.905618	0.000949248	0.00763295
PHF10	-0.833973	0.000952987	0.00764788
GCA	-0.875889	0.000963264	0.00771133
CYC1	0.612458	0.000963107	0.00771133
KIAA1328	-0.62663	0.0009754	0.00779274
MYOT	-0.955455	0.000993653	0.00790015
RNMT	-0.822168	0.00100223	0.00795799
GK5	-0.62986	0.0010024	0.00795799
SGCA	2.72393	0.00100455	0.00796728
PTGIS	1.43855	0.0010068	0.00796959
MYG1	0.586912	0.00100552	0.00796959
RGPD6	-0.696535	0.00100811	0.00797607
ADORA2B	0.814272	0.00100951	0.00798329
CLDND1	-0.961779	0.00101498	0.00801876
AP2A1	0.617353	0.00102173	0.00806029
FANCL	-0.718889	0.00102668	0.0080876
FGFR4	0.983142	0.00102587	0.0080876
SP100	-0.716905	0.0010443	0.00820251
ZNF226	-0.697515	0.00104567	0.00820541
ATP6AP1	0.758873	0.00105009	0.00823608
C6orf163	-0.882902	0.00105463	0.00825974
SMC5	-0.597792	0.0010648	0.00832631
PTRHD1	0.686688	0.0010672	0.0083341
MAP3K10	0.827342	0.00107421	0.00837013
CCDC177	0.899967	0.00107439	0.00837013
XPA	-0.651034	0.0010754	0.00837401
EFCAB7	-0.589533	0.00107653	0.00837882
ZSCAN26	-0.626632	0.00108855	0.00845618
PODN	0.793031	0.00109362	0.0084834
FAM181B	0.686488	0.00109568	0.00849129
FNDC10	0.965408	0.00109539	0.00849129
TMEM170B	-0.627112	0.00109748	0.00850116
MGAT1	0.647306	0.00110598	0.00855074
C1orf35	0.674888	0.00110987	0.00857673
ZNF404	-0.914048	0.00111093	0.00858082
FTL	0.720452	0.00112399	0.00866524
BLVRB	0.789635	0.00112745	0.00867641
TRMT10B	-0.632526	0.00112811	0.00867641
CAVIN4	-0.767135	0.00112725	0.00867641
LINC00634	0.980585	0.00112771	0.00867641
PDXP	1.39145	0.00114832	0.00881104
ZNF334	-0.741048	0.00115042	0.00881914
OST4	0.589601	0.00115046	0.00881914
SORCS2	0.637418	0.00115615	0.00885855
GLI3	0.693224	0.00115919	0.00887768
ATP5F1D	0.697363	0.00116108	0.00888792
PIK3R2	0.894522	0.00116218	0.008888
MSX1	0.984186	0.00116273	0.008888
NYAP1	0.711903	0.00116223	0.008888
PHGDH	0.689015	0.00116407	0.00888988
INSM1	1.02644	0.00116663	0.00889822
TIMP1	1.09855	0.00117712	0.00896011
NAALADL2	-0.59321	0.00118398	0.00899972
ICAM3	0.785219	0.00119058	0.00903716
PTCH2	0.709657	0.00119422	0.00905214
ZNF583	-1.03141	0.00119703	0.00906922
NPIPB4	-0.990003	0.00119795	0.00907192
DRD4	1.0493	0.00120895	0.00913271
SETD9	-1.04141	0.00120934	0.00913271
AIFM3	0.657548	0.00121274	0.00914983
SLC2A4RG	0.665289	0.00121348	0.00915116
TRMT13	-0.849442	0.0012188	0.00918703
LIMA1	-0.621086	0.00122204	0.00919865
VAMP8	1.11662	0.00122135	0.00919865
ZNF829	-0.602333	0.00122152	0.00919865
ICE2	-0.682165	0.00122494	0.00921623
LRRTM2	-0.67653	0.00123414	0.0092812
BEGAIN	0.814333	0.00123811	0.00930673
MTSS2	0.715946	0.00124514	0.00935089
COL3A1	1.80221	0.00124691	0.00935765
FAM13C	-0.73107	0.00124886	0.00936153
CHD9	-0.619129	0.00125079	0.00936305
PTBP2	-0.592253	0.00125827	0.00940786
PRF1	1.53214	0.00125851	0.00940786
ZNF891	-0.726563	0.00126124	0.00941961
QPRT	0.786669	0.00126922	0.00947052
HSD17B3	-1.29838	0.00128406	0.00956688
PCDH1	0.72914	0.00129233	0.00962074
ZNF181	-0.610707	0.0012929	0.00962074
RDX	-0.688561	0.00129457	0.0096287
C1GALT1	-0.910605	0.00129659	0.00963679
RPRM	1.62165	0.00130699	0.0096945
P2RX2	2.10772	0.00130677	0.0096945
GRID2	-0.611882	0.00130946	0.00969605
IFT88	-0.677757	0.0013165	0.00973428
MTMR2	-0.616419	0.00131728	0.00973529
CDK2AP2	0.853913	0.00131972	0.0097489
FANCD2	-0.823035	0.00133295	0.00983769
RGMA	0.779267	0.00133454	0.00984498
FAM163B	1.28294	0.00134317	0.00988623
ADGRG3	1.95091	0.00134572	0.00990048
AURKAIP1	0.619868	0.00135212	0.00992956
GTF2H2	-0.626268	0.00136003	0.00997417
FLRT1	0.654542	0.00137347	0.0100509
FMO5	-1.07571	0.0013742	0.0100509
SLC38A9	-0.598089	0.00137388	0.0100509
NXPH3	0.74235	0.00137265	0.0100509
ITGB4	0.822776	0.00137751	0.0100687
TNNI3K	-1.08751	0.00137939	0.0100752
CITED4	0.861549	0.00138102	0.0100826
PRR36	1.05677	0.0013877	0.0101223
KIF26A	0.839055	0.00139777	0.0101866
ESCO2	-1.73221	0.00140101	0.0102056
SLC35A2	0.605913	0.00140897	0.0102369
HELLS	-0.695814	0.00140776	0.0102369
FJX1	0.809999	0.00140967	0.0102369
ZSWIM9	0.62155	0.00141213	0.0102499
ST18	-1.05014	0.00141525	0.0102657
ECRG4	0.97017	0.0014169	0.0102662
CCDC175	-1.19631	0.00141878	0.0102707
RAC3	0.925719	0.00142582	0.0103156
TRAPPC5	1.13418	0.00142689	0.0103156
CD81	0.740238	0.00143843	0.0103806
MICU3	-0.72446	0.0014413	0.010394
EZHIP	1.16313	0.00144379	0.0104054
ZNF23	-0.67084	0.00144885	0.0104373
C20orf27	0.644389	0.00145372	0.0104677
VEGFB	0.610032	0.00145511	0.0104731
PCMTD2	-0.602065	0.00146347	0.0105239
BTBD8	-0.801728	0.00146963	0.0105589
USP27X	0.609795	0.00147397	0.0105807
REM1	2.69964	0.00147507	0.0105811
SEC22A	-0.649383	0.00147533	0.0105811
H4C5	1.0594	0.00147619	0.0105826
ENO1	0.60073	0.00147902	0.0105889
RASA2	-0.609154	0.00147824	0.0105889
CXCR2	2.42098	0.00147887	0.0105889
ZNF675	-0.593008	0.00148208	0.0106061
THAP6	-0.6926	0.00149021	0.010655
NUDT8	0.997552	0.00150569	0.0107326
FBLN5	0.790905	0.00151154	0.0107696
TFAP2C	1.00795	0.00151618	0.0107883
KLF16	0.707774	0.00151682	0.0107883
NR4A2	-0.948931	0.00152575	0.0108189
ZNF621	-0.638607	0.00152436	0.0108189
FIGNL2	1.42064	0.0015263	0.0108189
LRRC1	-0.902542	0.00152773	0.0108232
WFIKKN1	0.807251	0.00154416	0.0109311
ZNF66	-0.674552	0.00154959	0.010959
S100A16	0.66677	0.0015597	0.0110209
H2BC12	1.00852	0.00156403	0.0110467
CAVIN3	1.27068	0.00157061	0.0110774
AC011005.1	1.05889	0.00158343	0.0111547
SNAPC1	-0.654452	0.00159462	0.0112189
AVPI1	0.747597	0.0015941	0.0112189
TGFBR3L	1.52451	0.00159856	0.0112369
WSB1	-0.690011	0.00160015	0.0112432
ADAL	-0.596283	0.00160853	0.0112729
TCN2	0.673577	0.00160829	0.0112729
SLC8A2	1.12652	0.00161311	0.0112855
PCGF5	-0.625131	0.00161937	0.0113245
PRDM16	0.873237	0.00162216	0.0113391
CRLF1	1.2865	0.00162491	0.0113485
GSTCD	-0.590569	0.00163519	0.0113861
CCDC106	0.719625	0.00163426	0.0113861
ZNF138	-0.734434	0.00164302	0.0114358
RPL12	0.671813	0.00164615	0.0114526
SBF1	0.581824	0.00166004	0.0115295
TLR9	1.20675	0.00166501	0.0115591
ATP13A2	0.717195	0.00166861	0.0115742
MMP25	1.74664	0.00167233	0.0115951
SLC7A10	0.984847	0.00168167	0.0116449
COX6B1	0.924712	0.0016871	0.0116726
SRP9	-0.639772	0.00169633	0.0117264
RAD51B	-0.630383	0.00170149	0.0117542
NOC4L	0.662452	0.00170669	0.0117831
ZNF224	-0.633921	0.00171509	0.011836
NCBP2AS2	0.582028	0.00171626	0.0118367
MXD1	-0.968048	0.00175567	0.0120305
KCNJ4	1.25404	0.00175659	0.0120305
SAMD10	0.894656	0.00176369	0.0120689
ID3	0.708924	0.00176523	0.0120693
GABPA	-0.68794	0.00177102	0.0120814
BSG	0.591135	0.00177145	0.0120814
FBXL19	0.639209	0.00178273	0.0121278
ADGRB2	0.728563	0.00177977	0.0121278
CSDC2	0.720171	0.00178182	0.0121278
NKAIN4	0.684681	0.00179014	0.012168
DAGLA	0.776316	0.00179374	0.0121808
LIG4	-0.623666	0.00179501	0.0121808
ZNF414	0.580952	0.00180201	0.0122147
MRPL58	0.685161	0.00180529	0.012225
RXRG	0.676137	0.00180966	0.0122495
WASHC4	-0.641732	0.00181074	0.0122517
CCDC15	-0.918966	0.00181279	0.0122604
HLA-DQA1	2.29341	0.00181456	0.0122674
CENPJ	-0.652395	0.0018289	0.0123387
CFAP44	-0.790363	0.00183539	0.012367
MACROD1	0.609641	0.00186151	0.0125274
TSEN15	-0.937311	0.0018627	0.0125302
H2AC20	0.685496	0.00188879	0.0126838
CXADR	-0.586205	0.00189282	0.0126961
ERBIN	-0.74713	0.00189484	0.0127001
AGPAT4	-0.608407	0.00190426	0.0127473
SCARA5	1.79194	0.00190815	0.0127673
SLC39A1	0.615564	0.00190931	0.0127699
TMEM45A	-1.00844	0.00191085	0.0127749
NFKBID	0.736476	0.00193377	0.0129175
THEM6	0.635252	0.00194676	0.0129936
GTPBP10	-0.730618	0.00199382	0.0132479
RBL1	-0.658764	0.00200126	0.0132864
FEZF2	0.970781	0.00200271	0.0132906
ACTG1	0.671969	0.00200623	0.0133031
SPI1	0.961277	0.0020146	0.0133529
KCNJ14	0.706733	0.00201537	0.0133529
ITM2C	0.66026	0.00202184	0.0133903
IRX1	0.990286	0.00203684	0.0134677
LRFN1	0.84385	0.00204121	0.0134911
CHEK2	-0.783358	0.00204874	0.0135298
SEPSECS	-0.588474	0.00205288	0.0135517
ABHD13	-0.626133	0.0020641	0.0136092
COX7A1	1.14663	0.00208162	0.0136973
GPR6	2.59341	0.00208332	0.0137025
TOX2	0.813539	0.00208536	0.0137104
DNTTIP2	-0.592429	0.00208768	0.0137201
RNASEK	1.00156	0.00209257	0.0137467
C1QL2	1.43889	0.00209713	0.0137679
CELSR2	0.625883	0.00210146	0.0137884
ASPM	-1.90361	0.00210439	0.0138021
LAMC3	0.800096	0.0021056	0.0138044
LAMTOR4	0.63247	0.00210762	0.0138065
RAI2	0.615611	0.00211059	0.0138204
MTBP	-0.803625	0.00211412	0.0138379
NRM	0.829108	0.0021306	0.0139178
WDR83OS	0.627602	0.00213252	0.0139248
CYP46A1	0.622061	0.00214032	0.0139645
TMEM50B	-0.6407	0.00214636	0.0139814
SPEF2	-0.722228	0.00215905	0.0140585
GPR37L1	0.798776	0.00216494	0.0140912
TSPAN33	0.628356	0.00216582	0.0140912
FMNL2	-0.62974	0.00217953	0.0141591
AC069368.1	1.30175	0.00217973	0.0141591
NPC1L1	1.41707	0.00218247	0.0141599
N4BP2	-0.624354	0.00218207	0.0141599
NR2E1	0.58468	0.00218104	0.0141599
CKB	0.606276	0.00220334	0.014249
FAM227B	-0.84242	0.00220336	0.014249
KBTBD3	-0.586656	0.00220409	0.014249
ZNF782	-0.606254	0.00220385	0.014249
DUSP8	0.813006	0.00222986	0.014387
SHC4	-0.92909	0.00223251	0.0143984
KCNS3	0.932575	0.00223669	0.0144197
ILDR2	0.828824	0.00224107	0.0144356
SNRPC	0.626508	0.00225492	0.0145084
FANCI	-0.588925	0.0022579	0.0145218
MYPOP	0.640741	0.00226699	0.0145716
OMA1	-0.678469	0.00229042	0.014673
MGAT5B	0.900162	0.00230107	0.0147354
TIA1	-0.589151	0.0023024	0.0147381
RUNX3	0.82626	0.00231932	0.014823
MSMO1	-0.954676	0.00232222	0.0148333
ZNF84	-1.01811	0.00232275	0.0148333
HRH3	1.35804	0.00235842	0.0149904
NFAT5	-0.587281	0.0023662	0.015034
C1orf112	-0.715816	0.00236719	0.0150345
H2AC19	0.895779	0.00236871	0.0150382
SCUBE3	1.88904	0.00237017	0.0150416
NME8	-1.34702	0.00240687	0.0152388
TMEM198	0.801694	0.00241457	0.0152697
ZNF428	0.613383	0.00241762	0.0152831
SYCP2L	-0.75838	0.00241909	0.0152864
CBR3	0.821782	0.00243169	0.0153561
UBB	0.715218	0.00244323	0.015409
G2E3	-0.596744	0.00245096	0.0154338
MKI67	-2.32261	0.00249856	0.015685
COMTD1	0.825901	0.00250896	0.0157235
ZNF721	-0.680525	0.00252035	0.0157731
MMP28	0.883218	0.00252309	0.0157841
ARX	0.814027	0.00253945	0.0158739
PTPRD	-0.718679	0.00254037	0.0158739
LSM4	0.744678	0.00254845	0.0158999
PDE1C	-0.987319	0.00255491	0.0159341
GIMAP7	0.987148	0.00256113	0.0159546
CENPQ	-0.868613	0.0025742	0.0160176
LRRC61	0.767376	0.00257365	0.0160176
CCDC171	-0.645535	0.00258177	0.0160524
MZT1	-0.84981	0.00258572	0.0160708
MAGEC3	-1.01597	0.00259272	0.0161081
GCHFR	1.09622	0.00259386	0.0161091
HPF1	-0.583368	0.00259955	0.0161383
FOXD1	1.23908	0.00260545	0.0161687
ZFP36L1	0.60998	0.00260791	0.0161716
HHIPL1	0.615625	0.00261472	0.0161823
RWDD4	-0.606362	0.00261155	0.0161823
RBP1	0.635235	0.00262114	0.0162104
PYGM	0.811572	0.00262445	0.0162135
NGB	1.30971	0.00262303	0.0162135
COL1A1	1.12168	0.00263465	0.01626
RGPD8	-0.685217	0.00263616	0.01626
DOLK	0.614008	0.00266389	0.0164123
DEDD2	0.59001	0.00267934	0.0164763
MYOCD	1.56016	0.00268761	0.0165125
CSTB	0.599159	0.00268826	0.0165125
POC1B	-0.654041	0.00269453	0.0165385
FGD1	0.664891	0.0027052	0.0165758
CRTC1	0.780522	0.00270449	0.0165758
CHD7	-0.649765	0.00270988	0.0165888
RAB3IP	-0.681468	0.00271502	0.0166078
MLKL	-0.801966	0.00271802	0.0166199
PARD6A	0.689842	0.00273209	0.0166603
NPM3	0.913275	0.00273121	0.0166603
FAM50B	0.680979	0.00273832	0.0166613
ANKRD40	-0.785904	0.00273914	0.0166613
ABCA4	1.81311	0.00273875	0.0166613
ZNF713	-0.604189	0.00274904	0.0167153
TTC26	-0.750599	0.00275687	0.0167441
USP54	-0.633984	0.00275525	0.0167441
PSENEN	0.620508	0.00276262	0.0167665
PGM3	-0.649982	0.0027638	0.0167674
LHX2	0.717197	0.00277525	0.0168243
BTBD17	1.22536	0.00278317	0.0168597
ARHGAP18	-0.590019	0.00278733	0.0168733
DEGS2	0.901565	0.00279054	0.0168811
DNASE2	0.632409	0.00279442	0.0168952
ZNF91	-0.706161	0.00279526	0.0168952
ALDOA	0.682215	0.00279722	0.0169008
BTBD2	0.739763	0.00281174	0.0169822
SLFN5	-0.60105	0.00282427	0.0170263
PTMS	0.68917	0.0028477	0.0171346
CRAMP1	0.586613	0.00285807	0.0171727
BFSP1	1.02926	0.00289262	0.0173392
MAP3K15	2.54301	0.00289324	0.0173392
CCDC152	-0.711271	0.0029092	0.0174091
LPAR5	0.767733	0.00291142	0.0174161
CCN5	1.66372	0.00291302	0.0174178
GMFG	0.68535	0.00292123	0.017449
PCDHGA3	0.792627	0.00293517	0.0175194
PDE8A	-0.761375	0.00295092	0.0175876
SPATA2	0.58061	0.00295555	0.0176023
GBP4	1.02527	0.00297487	0.0176926
PLIN1	0.844261	0.00297936	0.0177117
SAMD14	0.833017	0.00298933	0.0177579
ROM1	0.58584	0.0029919	0.0177667
NDUFB2	0.605302	0.0029957	0.0177725
ALDOC	0.75278	0.00299459	0.0177725
PIGZ	0.710791	0.00299615	0.0177725
TAF13	-0.605526	0.00301165	0.0178454
RAMACL	-0.767337	0.00301173	0.0178454
MFRP	2.64754	0.00301889	0.0178813
COPRS	0.736992	0.00302397	0.0178918
SPON2	0.965172	0.00302619	0.0178919
UBE2W	-0.803461	0.00303296	0.0179255
BARD1	-0.653173	0.00303831	0.0179505
ZNF248	-0.734349	0.00304828	0.0179964
COX5A	0.615341	0.0030501	0.0180006
FOSL1	1.7638	0.00305122	0.0180007
ROGDI	0.583585	0.00305627	0.0180185
AGO3	-0.64585	0.00305728	0.0180185
PLPP4	0.654633	0.00305757	0.0180185
NR1D2	-0.592788	0.00306122	0.0180335
MCRIP2	0.597855	0.00306693	0.0180409
DMRTA1	-0.834405	0.00307522	0.0180701
LMTK3	0.830088	0.00307846	0.0180765
CHCHD2	0.606986	0.00308059	0.0180821
ACOX2	0.598941	0.00310632	0.0182002
EFCAB13	-0.997398	0.00311018	0.0182163
B9D2	0.872772	0.00312279	0.0182638
FHL1	0.63566	0.00312884	0.0182861
ZNF391	-0.756245	0.00314237	0.0183389
CHST5	0.868342	0.0031506	0.0183802
STK4	-0.58547	0.00315475	0.0183938
A2M	0.794231	0.00318498	0.0185499
DNAJC28	-0.74519	0.00320894	0.0186737
METTL8	-0.599671	0.00321074	0.0186743
SLC13A4	2.53759	0.00321134	0.0186743
RAB20	0.837494	0.00321533	0.0186841
IKBIP	-0.78724	0.0032237	0.0187253
VWA1	0.666849	0.00322492	0.0187253
DKK2	1.84951	0.00322893	0.0187363
PRDM2	-0.697674	0.00324327	0.0188016
S1PR1	0.666296	0.00324226	0.0188016
CDC42SE2	-0.976348	0.00324998	0.0188316
ATP2A3	0.792428	0.00326363	0.0188972
MIA-RAB4B	-2.12482	0.00326304	0.0188972
PKM	0.586158	0.00327842	0.0189761
SPHK2	0.596097	0.0032828	0.0189947
BCKDHA	0.627672	0.00328587	0.0190057
OXSM	0.68285	0.00328779	0.01901
AP2M1	0.606208	0.00329019	0.0190145
TCIM	-1.16524	0.00330215	0.0190659
ZNF587	-0.60014	0.00330948	0.0190947
RABL3	-0.616355	0.00331152	0.0190997
ERBB2	0.69997	0.00332393	0.0191441
CEP295	-0.785324	0.00333132	0.0191607
UBE2V1	-0.666886	0.00333203	0.0191607
BGLAP	1.0114	0.00333818	0.0191819
NTN5	0.740546	0.00334065	0.019186
MNS1	-0.842605	0.00337586	0.0193404
RASD2	0.851948	0.00337829	0.0193475
DDAH2	0.613664	0.00338908	0.0193956
ZNF182	-0.717603	0.00339586	0.0194075
GLMN	-0.691327	0.00340353	0.0194441
NDUFA13	0.729794	0.00340562	0.0194492
VWCE	0.678884	0.0034542	0.0196645
NDUFAF4	-0.643454	0.00345656	0.0196711
MEF2A	-0.678322	0.00346462	0.0197049
PLPPR3	1.03296	0.00346493	0.0197049
ENPP4	-0.760912	0.00347107	0.019726
COL6A2	0.817858	0.00347014	0.019726
MIS12	-0.696189	0.00347363	0.0197336
RPAIN	-0.587493	0.00347538	0.0197367
GREB1L	-0.745218	0.00349907	0.0198362
SH3TC2	-0.938912	0.00349979	0.0198362
GATA2	0.838255	0.00349815	0.0198362
EMID1	0.590831	0.00350022	0.0198362
CDH22	0.730645	0.00351442	0.0199028
EPHA8	1.57192	0.00351707	0.019904
CLEC3B	1.01254	0.00352405	0.0199365
ZNF296	0.876605	0.00352764	0.0199499
EFCAB2	-0.648901	0.00355039	0.0200646
CAV1	0.816691	0.00356465	0.0201382
SETMAR	-0.633065	0.00356893	0.0201414
PPP6R1	0.614535	0.00357545	0.0201641
CLDN5	0.879644	0.00357536	0.0201641
PLD1	-0.694182	0.00359741	0.0202529
CEMIP	1.27478	0.00360803	0.0202864
AP001458.2	1.36242	0.00360837	0.0202864
SLC35B3	-0.672231	0.0036157	0.0202996
BHLHA15	1.09769	0.00362158	0.0203186
SLC6A13	0.871295	0.00364262	0.0204098
MARCHF1	-0.615591	0.00367213	0.0205455
DBN1	0.685163	0.0037033	0.0206754
RHOD	1.18332	0.00370426	0.0206754
LCAT	0.64661	0.00370823	0.0206905
ANKRD9	0.732127	0.00372542	0.0207466
CASKIN1	0.739057	0.00372396	0.0207466
ZNF799	-0.589651	0.00372595	0.0207466
CHCHD6	0.811826	0.00374588	0.0208362
BCAT1	-0.628784	0.00377607	0.0209776
CLDN10	0.765909	0.00378628	0.0210106
ZNF467	0.898791	0.00379393	0.0210316
RAC2	1.13317	0.00381036	0.021101
AC104109.3	-3.31566	0.00380937	0.021101
NAPG	-0.60654	0.00382283	0.0211557
SMOC2	0.958473	0.00383373	0.0211978
RPL11	0.592172	0.00383436	0.0211978
RPS21	0.634954	0.00384085	0.0212193
SPATA1	-1.20031	0.00388131	0.0213812
ATG10	-0.599024	0.00387913	0.0213812
CFL1	0.687147	0.00389078	0.0214151
AC004997.1	0.921365	0.00391996	0.0215465
NID1	0.737761	0.00393187	0.0215901
SLAIN1	-0.657455	0.00395063	0.0216565
TMEM200B	0.940698	0.00398104	0.0217938
GPSM2	-0.664393	0.0039877	0.0218156
H4C8	0.657207	0.00399383	0.0218344
ARF1	1.0334	0.00399976	0.0218595
ZNF136	-0.601201	0.0040042	0.0218764
H4C6	1.26678	0.00400918	0.0218889
NKTR	-0.639976	0.00403913	0.0220081
CEBPA	0.593965	0.00404678	0.0220424
ALDH1B1	0.658123	0.00405357	0.0220646
NEU4	0.776213	0.0040579	0.0220808
DIPK1B	0.64247	0.0040664	0.0221048
DOHH	0.5977	0.00408465	0.0221818
NDUFA12	0.64037	0.00408452	0.0221818
ATP6V0B	0.596047	0.00408889	0.022194
TEX15	-0.761979	0.00411564	0.0223049
FRAT1	0.645558	0.0041183	0.0223049
MRPL54	0.677302	0.00411506	0.0223049
IER5L	0.818395	0.00411321	0.0223049
CALY	1.14617	0.00412373	0.0223195
GP1BB	1.21026	0.00412878	0.022332
TEAD4	0.898312	0.00413026	0.0223325
DNLZ	0.879955	0.00413382	0.0223443
APLP1	0.599934	0.00413966	0.0223685
MAP4K5	-0.646382	0.00415273	0.0224168
SPTBN2	0.829648	0.0041639	0.0224621
CLK1	-0.607237	0.00418176	0.022551
H1-1	1.47368	0.00419223	0.02257
GXYLT1	-0.638931	0.00418838	0.02257
PHLDA3	0.668148	0.0041909	0.02257
FAM110D	0.924114	0.00421148	0.0226512
PLCD1	0.673241	0.00421965	0.0226784
DNAJC25-GNG10	-1.0271	0.00424187	0.0227619
ZNF260	-0.856158	0.00425466	0.0228155
ZNF214	-0.648115	0.0042735	0.0228637
GLI2	0.692166	0.00427658	0.0228651
N6AMT1	-0.648472	0.00430126	0.0229455
HES5	1.4049	0.0043015	0.0229455
UNC5A	0.89015	0.00437063	0.0232914
PRRT3	0.678699	0.00437717	0.0233186
CFAP70	-0.940322	0.00440064	0.0234114
GRIN2C	0.841229	0.00440275	0.0234114
ABCA13	-1.06741	0.00441336	0.0234423
ZNRF3	0.612271	0.00441502	0.0234434
ARHGAP39	0.58393	0.00443303	0.0235084
ZNF791	-0.597188	0.00443673	0.0235203
C5	-0.649037	0.0044401	0.0235305
LTBP1	0.62393	0.00444937	0.0235566
HTR6	1.38636	0.00445434	0.0235752
NHLH2	-0.749606	0.00445846	0.023586
ZFP2	-1.02729	0.00446111	0.023588
CCR10	0.894811	0.00449835	0.023754
KLHL4	-0.835306	0.00450233	0.0237609
KIF11	-0.920983	0.00450257	0.0237609
CASTOR1	0.730591	0.00451777	0.0238102
NRG3	0.585594	0.00453849	0.0239039
ZFP69	-0.609587	0.00455274	0.0239712
ENPEP	-1.08935	0.00455443	0.0239723
H2AC4	1.34834	0.00457332	0.0240406
AC008073.3	-0.765621	0.00459542	0.0241412
JAML	1.46154	0.0045977	0.0241453
GIMAP1	0.695032	0.00461518	0.0242215
MOB1B	-0.60335	0.00465817	0.0243641
PMF1-BGLAP	0.85303	0.00465693	0.0243641
DNAH10	-1.01333	0.00466285	0.0243772
PPP1R35	0.628294	0.00470376	0.0245747
HHIP	-0.812449	0.00471574	0.0246063
FABP6	0.99167	0.00472343	0.0246385
SPR	0.875494	0.00472666	0.0246395
LAGE3	0.760349	0.00473002	0.0246412
PPARA	-0.721857	0.0047651	0.0247466
ZSCAN16	-0.588942	0.00476545	0.0247466
LAMB3	0.69622	0.0047722	0.0247658
CYS1	0.726026	0.00478086	0.0248028
TMEM132E	0.792617	0.00478899	0.024837
NDUFS6	0.616014	0.0047942	0.0248522
MTMR10	-0.629287	0.00480593	0.0249011
[truncated: 379 more rows]

## Sheet: CA4_early
	log2FoldChange	pvalue	padj
AL157935.2	3.08853	5.61093e-09	9.10373e-05
C4orf48	2.24542	9.36445e-08	0.000759691
MDK	1.72384	4.5979e-07	0.00151146
NDUFA3	1.09681	3.49519e-07	0.00151146
COX8A	1.50995	4.6578e-07	0.00151146
FASTKD1	-0.744079	8.00428e-07	0.00216449
TOMM7	1.10478	9.80089e-07	0.00227171
FRA10AC1	-0.734894	1.12445e-06	0.00228053
NUBP2	0.690629	1.5049e-06	0.00263953
GLUD2	0.730301	1.62683e-06	0.00263953
UBE2L6	0.858144	1.91637e-06	0.00282665
CHPF	1.13801	2.22496e-06	0.00300834
RPL41	1.79907	2.9777e-06	0.0037164
PAMR1	0.928883	3.42818e-06	0.00376744
ALYREF	0.94814	3.483e-06	0.00376744
EDF1	1.09552	4.06352e-06	0.00392439
POLR2L	1.22521	4.11184e-06	0.00392439
LDB1	0.808103	5.17844e-06	0.00466779
ST3GAL6	-0.835309	1.02715e-05	0.00641503
MT3	1.3388	9.55535e-06	0.00641503
AIP	0.728358	9.82674e-06	0.00641503
MRPL24	0.854049	9.58445e-06	0.00641503
S100A1	1.06282	1.03116e-05	0.00641503
PWWP2A	-0.816837	8.87631e-06	0.00641503
ZNF408	0.833995	9.89789e-06	0.00641503
LONP1	0.677199	1.07867e-05	0.00641503
UBL5	1.19403	1.10706e-05	0.00641503
ROMO1	1.24585	1.46721e-05	0.00776601
RPL27	1.22018	1.4838e-05	0.00776601
CYSTM1	0.724503	1.74477e-05	0.00786798
GABARAPL1	-1.21861	1.7022e-05	0.00786798
DUSP15	1.16708	1.74575e-05	0.00786798
VAMP5	1.33942	1.6262e-05	0.00786798
H4C3	1.22413	1.73993e-05	0.00786798
RABAC1	1.07424	1.79682e-05	0.00787932
CYB5R4	-0.837579	2.11866e-05	0.0084468
IGSF9B	1.67623	2.0267e-05	0.0084468
G2E3	-0.789715	2.13448e-05	0.0084468
CIAO2B	1.05301	2.09141e-05	0.0084468
NINJ1	0.962971	2.29049e-05	0.00884837
AC046185.1	3.39572	2.44988e-05	0.00924404
KCNH2	0.867448	2.9894e-05	0.0108595
ZNF283	-0.797726	3.01187e-05	0.0108595
TPD52L1	0.841793	3.42186e-05	0.0119484
CAPS2	-0.624963	3.57985e-05	0.0121006
JARID2	1.1828	3.98719e-05	0.0122083
RAD18	-0.744576	4.03342e-05	0.0122083
NDUFA11	0.849523	3.83891e-05	0.0122083
MICOS13	0.684193	4.21364e-05	0.0122083
ZNF891	-0.798523	3.68332e-05	0.0121963
AC007325.2	1.21998	4.16736e-05	0.0122083
TNFSF14	3.40843	4.36789e-05	0.0124096
ARL2	0.692874	4.43611e-05	0.0124096
NKAIN2	-0.804254	4.52924e-05	0.0124554
CSTB	0.736723	4.79447e-05	0.012965
PNPLA2	0.736929	5.0793e-05	0.0135101
RBM41	-0.777141	5.4686e-05	0.0139126
ADIRF	1.1417	5.48787e-05	0.0139126
ZNF326	-0.740618	5.39262e-05	0.0139126
SF3A2	0.626316	5.69646e-05	0.0141615
SNRNP25	0.745504	5.92061e-05	0.0141615
RICTOR	-0.663699	5.87002e-05	0.0141615
CBR4	-0.738684	6.83853e-05	0.0158507
PMM1	0.683533	7.06655e-05	0.0161486
POLR2I	0.855537	7.62343e-05	0.0165077
NAA38	0.942025	7.6307e-05	0.0165077
CDK11B	0.750447	7.46758e-05	0.0165077
DRAP1	0.773998	7.8472e-05	0.0167527
NR1D1	1.05483	8.00017e-05	0.0168575
H2BC12	1.20907	8.42269e-05	0.0172985
SAP130	0.741369	8.90342e-05	0.0180573
ZNF574	0.63882	9.49726e-05	0.0190238
PPP1R13L	0.96183	9.8553e-05	0.0190785
RPS18	0.963015	9.83621e-05	0.0190785
AC002996.1	1.02137	9.87733e-05	0.0190785
AP1B1	0.593422	0.000104597	0.0197336
ANTKMT	1.20518	0.000110445	0.020212
RAD17	-0.673634	0.000111996	0.020212
INTS8	-0.605443	0.000113361	0.020212
TP53I13	0.819328	0.000110365	0.020212
CEP57L1	-0.715624	0.000112217	0.020212
NHP2	0.67367	0.000118414	0.020526
FAU	0.802145	0.000117102	0.020526
ORC2	-0.580079	0.000122952	0.0207801
PEX16	0.640316	0.000122478	0.0207801
PEF1	0.628735	0.000125479	0.0209887
SF3B2	0.594133	0.000130684	0.0214177
ZSWIM4	0.648158	0.000130251	0.0214177
UBE3D	-0.690331	0.00013891	0.0224034
NDUFAF3	0.712142	0.000139461	0.0224034
PCNX4	-0.651528	0.000143209	0.0227801
UBA5	-0.705727	0.000147542	0.0227988
MRPS12	0.801847	0.000145495	0.0227988
TOX2	0.996062	0.000150254	0.0229989
C12orf57	0.814144	0.000161876	0.0236616
AKAP7	-0.799472	0.000160513	0.0236616
ODF2L	-0.759698	0.000158373	0.0236616
LZTFL1	-0.613889	0.000161232	0.0236616
EIF3C	0.626565	0.000156679	0.0236616
LGALS1	0.995696	0.000165492	0.023762
SEC22A	-0.774884	0.000168126	0.0239284
TIA1	-0.665086	0.000177807	0.024041
GALNT13	-0.763314	0.000177613	0.024041
SCAND1	0.998459	0.000175978	0.024041
S100A13	0.826368	0.000172021	0.024041
NME2	0.633491	0.000177385	0.024041
C19orf53	1.03053	0.000181555	0.0241543
TMSB10	1.02248	0.0001854	0.024259
BAX	0.6434	0.000191648	0.0247849
RPS11	0.937755	0.000192474	0.0247849
MZT2B	0.84494	0.000196028	0.0250437
NFYB	-0.709626	0.000200247	0.0251978
CCDC66	-0.617842	0.00020034	0.0251978
PCSK1N	1.20434	0.000214066	0.0255384
CHCHD2	0.708224	0.00020954	0.0255384
POGLUT1	-0.764796	0.000206552	0.0255384
SLC38A9	-0.711826	0.000206091	0.0255384
NOC4L	0.875651	0.000213108	0.0255384
H1-10	0.608281	0.000218621	0.0258915
COX6B1	0.980766	0.000220284	0.0258993
PHLDA1	-0.628329	0.000223427	0.02594
INTS7	-0.695081	0.000226008	0.02594
RANGRF	0.710009	0.00023739	0.0267476
ETFB	0.747647	0.000242232	0.0271049
VPS50	-0.592985	0.000244629	0.0271857
DNLZ	1.24942	0.000247013	0.0272638
IZUMO4	0.689069	0.000257309	0.0282084
SLF1	-0.742176	0.000267862	0.028731
LINS1	-0.7546	0.000269159	0.028731
ZNF846	-0.593411	0.000268692	0.028731
RPL37A	0.764321	0.000278524	0.0292421
ELFN1	1.11757	0.000279355	0.0292421
CITED4	1.1091	0.000283303	0.0294653
CCNJ	-0.781424	0.000298141	0.0304235
TBC1D8B	-0.770205	0.000308211	0.0310604
PLEKHH3	0.652525	0.00031354	0.0310938
PUS7L	-0.780994	0.000314658	0.0310938
TMEM232	-0.754777	0.000313371	0.0310938
PER2	0.80985	0.000319475	0.0312258
NAA80	0.734625	0.000323917	0.0314703
PLPPR1	-0.737595	0.000326003	0.0314845
PPDPF	1.01711	0.000336919	0.0320359
TMEM160	1.00123	0.00033961	0.0320359
G6PD	0.619262	0.000339411	0.0320359
LAMTOR4	0.71714	0.000337147	0.0320359
ZDHHC20	-0.766148	0.000350637	0.0326959
CFAP69	-0.87924	0.000356542	0.0330565
CCDC124	0.6568	0.000359148	0.0331089
CBWD2	-0.703017	0.000365971	0.0333767
PLEC	0.686175	0.00037941	0.0343906
TERF1	-0.666817	0.000388976	0.0348682
PTPN4	-0.607721	0.000398911	0.0349855
RRAD	1.89373	0.000396079	0.0349855
ZNF843	0.739047	0.000396838	0.0349855
PRDX5	0.859442	0.000402689	0.035127
COPRS	0.798644	0.000415008	0.0358426
EIF3CL	0.662859	0.000417172	0.0358426
ERO1B	-0.752107	0.000435983	0.0365948
PSMA7	0.662483	0.000457857	0.0365948
ALKBH7	0.749175	0.000433761	0.0365948
RAMP1	0.895993	0.000431985	0.0365948
UQCRQ	0.835246	0.000448728	0.0365948
GTPBP6	0.6656	0.000455938	0.0365948
GRINA	0.674805	0.00044578	0.0365948
CAPN5	0.639285	0.000472876	0.0374002
DAPK3	0.767997	0.000476037	0.0374002
RNF187	0.655693	0.00047946	0.0374002
TSPAN4	0.761379	0.000477572	0.0374002
XAB2	0.591046	0.000486918	0.0375456
LAMTOR2	0.601252	0.000488267	0.0375456
CHMP6	0.598646	0.000501304	0.0381832
C11orf98	1.25042	0.000502411	0.0381832
TMEM67	-0.678513	0.000521597	0.0391801
MT2A	1.31485	0.000525503	0.0392916
CCNC	-0.801591	0.000536728	0.0397645
IKZF2	-0.680059	0.000549586	0.0398082
COX5B	0.674315	0.000543256	0.0398082
APRT	0.610158	0.000548667	0.0398082
H2AC21	0.872713	0.000558601	0.0401031
H2AX	0.722876	0.000557585	0.0401031
DYNLRB1	0.958056	0.00056583	0.0402658
H3C13	1.73745	0.00058716	0.0416012
NRROS	0.853362	0.000590962	0.0416885
FBL	0.657927	0.000609469	0.0423052
RTL8C	0.756265	0.000607889	0.0423052
BLOC1S1	0.698976	0.00060724	0.0423052
RAPGEF5	-0.81003	0.000610133	0.0423052
GSTP1	0.773451	0.000613046	0.0423262
CORO7	0.600324	0.000618955	0.0425532
ZNF582	-0.619301	0.000634499	0.0427453
SLC6A15	-0.825456	0.000627363	0.0427453
ECHDC1	-0.619913	0.000634923	0.0427453
FOXP4	0.606086	0.000631376	0.0427453
LSM7	0.890591	0.000637751	0.0427583
TMEM94	0.614119	0.000647018	0.043024
CDC40	-0.697925	0.000649857	0.0430365
LRRC3	0.910636	0.000671054	0.0442596
PHRF1	0.678842	0.000673842	0.0442635
SART1	0.664179	0.00068262	0.0444799
EPM2AIP1	-0.653271	0.000692644	0.0449526
VPS36	-0.719492	0.000698601	0.0449793
CFAP54	-0.986923	0.000697301	0.0449793
OTOS	1.95708	0.00070172	0.0450016
NDUFB7	0.92242	0.000711027	0.0450256
GK5	-0.658669	0.000711125	0.0450256
ACY1	0.694329	0.000712232	0.0450256
CEP97	-0.623821	0.000720574	0.0451402
TATDN1	-0.673468	0.000733087	0.0456489
DDTL	0.851327	0.000766808	0.0473059
RPLP1	0.642748	0.000810038	0.0493125
UBD	4.27243	0.000564335	0.0402658
URGCP-MRPS24	4.86171	5.89644e-06	0.00503525

## Sheet: CA4_late
	log2FoldChange	pvalue	padj
TMSB10	1.88783	3.19247e-13	2.58989e-09
PNPLA2	1.25917	2.7032e-13	2.58989e-09
ODF2L	-1.35571	1.38756e-12	7.50437e-09
TMEM115	0.849905	2.19933e-12	8.92105e-09
CCDC82	-1.31219	5.18781e-12	1.68345e-08
USP34	-0.732657	7.79739e-12	1.97739e-08
NDUFA3	1.3946	8.53112e-12	1.97739e-08
PRAF2	1.32958	1.33866e-11	2.71497e-08
RFX1	0.894402	2.40585e-11	4.3372e-08
ARID4B	-0.950887	4.16305e-11	4.82468e-08
LRP1	0.963666	3.86989e-11	4.82468e-08
PUF60	0.751938	4.09749e-11	4.82468e-08
ARL2	1.06473	3.49675e-11	4.82468e-08
AL157935.2	3.31992	4.10433e-11	4.82468e-08
THAP11	1.24883	4.59024e-11	4.96511e-08
RPL27	1.7443	6.4113e-11	6.50146e-08
KIAA0586	-0.866966	7.25297e-11	6.92232e-08
RABAC1	1.5404	8.58517e-11	7.47753e-08
ZNF408	1.16104	8.75643e-11	7.47753e-08
CCDC66	-1.02183	1.00623e-10	8.16302e-08
MRPL24	1.18083	1.08928e-10	8.30803e-08
ZNF503	1.18059	1.1327e-10	8.30803e-08
MGA	-0.795803	1.22892e-10	8.30803e-08
COX8A	1.82811	1.2164e-10	8.30803e-08
CSTB	1.09961	1.59181e-10	1.03308e-07
BRWD1	-0.780517	1.74947e-10	1.09173e-07
NPAT	-0.854376	1.96012e-10	1.17788e-07
MDK	2.05688	2.23452e-10	1.25018e-07
NDUFS7	0.93045	2.21421e-10	1.25018e-07
SLC22A17	1.12992	2.51204e-10	1.35859e-07
ZNF451	-0.736661	3.05773e-10	1.60038e-07
DYNC2H1	-0.731772	3.26024e-10	1.65304e-07
EDF1	1.41111	3.81738e-10	1.87688e-07
POLR2I	1.28172	4.04406e-10	1.92985e-07
CWF19L2	-0.800569	4.44431e-10	2.06026e-07
CTSD	1.37702	5.59827e-10	2.52311e-07
PCM1	-0.833489	6.36528e-10	2.62334e-07
SETX	-0.585629	6.32935e-10	2.62334e-07
CHPF	1.40744	6.62909e-10	2.62334e-07
DUSP23	1.79235	6.33047e-10	2.62334e-07
CEP57L1	-1.09225	6.5922e-10	2.62334e-07
MPHOSPH9	-0.943953	7.63076e-10	2.75131e-07
AIP	0.961777	7.4397e-10	2.75131e-07
ZNF12	-0.735483	7.59172e-10	2.75131e-07
ITSN2	-0.607879	7.22136e-10	2.75131e-07
CEP290	-1.39162	7.9936e-10	2.7769e-07
FNIP1	-0.838663	8.04402e-10	2.7769e-07
PEPD	1.09398	8.36369e-10	2.8271e-07
IFITM2	1.84912	8.86623e-10	2.93581e-07
ATRX	-0.737917	9.55882e-10	3.10184e-07
ZSWIM4	0.979361	1.03816e-09	3.23926e-07
SRFBP1	-0.874741	1.02285e-09	3.23926e-07
PCBP1	0.879887	1.14846e-09	3.51579e-07
SCAND1	1.53392	1.1839e-09	3.55718e-07
ANKRD36C	-1.05003	1.23395e-09	3.64015e-07
ZNF574	0.941515	1.28409e-09	3.65516e-07
XRN1	-0.769355	1.2769e-09	3.65516e-07
TTC37	-0.64094	1.59866e-09	4.4721e-07
ZGRF1	-1.3049	1.65145e-09	4.54149e-07
HLA-DRB1	2.80744	1.72896e-09	4.59875e-07
URGCP-MRPS24	6.14346	1.72628e-09	4.59875e-07
DDX54	0.846821	1.88138e-09	4.92344e-07
VASN	1.67991	1.9725e-09	5.0006e-07
NAA38	1.3543	1.97194e-09	5.0006e-07
ZNF638	-1.0542	2.45945e-09	6.13918e-07
TECR	0.925671	2.67027e-09	6.37134e-07
SLC10A3	0.998716	2.59208e-09	6.37134e-07
RAMP1	1.43567	2.65665e-09	6.37134e-07
MAN2B2	0.753757	2.90646e-09	6.73676e-07
PCSK1N	1.83099	2.87456e-09	6.73676e-07
C4orf48	2.3687	3.00945e-09	6.87723e-07
NUBP2	0.808837	3.08651e-09	6.95537e-07
ZNF292	-0.773709	3.41049e-09	7.58017e-07
CEP70	-0.739206	3.58763e-09	7.76124e-07
GPX4	0.801462	3.56782e-09	7.76124e-07
CEP350	-0.873789	4.17e-09	8.9024e-07
ZNF644	-1.00095	4.43444e-09	9.34401e-07
KIAA2013	0.832186	4.97617e-09	1.01152e-06
VPS54	-0.788181	4.93672e-09	1.01152e-06
DRAP1	1.08617	4.98744e-09	1.01152e-06
PPIB	1.06352	5.41487e-09	1.08465e-06
GNG5	1.29301	5.62332e-09	1.11266e-06
ZMYM2	-0.703791	6.08996e-09	1.19048e-06
NFYB	-1.05301	6.32525e-09	1.21525e-06
SYVN1	0.786725	6.36649e-09	1.21525e-06
CD74	1.98565	6.79347e-09	1.28167e-06
SPAG16	-0.888772	6.91415e-09	1.28945e-06
TBC1D8B	-1.17931	7.07062e-09	1.30364e-06
CIAO2B	1.35676	7.39145e-09	1.34749e-06
PHF3	-0.778481	8.01526e-09	1.42909e-06
DAD1	0.932037	7.95091e-09	1.42909e-06
ZNF326	-1.00266	8.35928e-09	1.47423e-06
UBE2L6	0.983062	8.75801e-09	1.52794e-06
ALYREF	1.11604	8.87265e-09	1.53148e-06
GRN	1.14633	8.98755e-09	1.53498e-06
UPF2	-0.66208	9.4956e-09	1.60485e-06
FXYD5	1.34435	1.03207e-08	1.72632e-06
FBLN1	1.37091	1.06078e-08	1.75624e-06
IFITM1	2.22555	1.0777e-08	1.76623e-06
CASP8AP2	-1.10132	1.19689e-08	1.94195e-06
VPS51	0.799421	1.2102e-08	1.94411e-06
WDR81	0.744376	1.25407e-08	1.97547e-06
AHCTF1	-0.743158	1.29635e-08	2.02244e-06
CEP192	-0.789323	1.40254e-08	2.16232e-06
CHCHD10	1.30389	1.45813e-08	2.21105e-06
PPP4R3A	-0.719065	1.50136e-08	2.2145e-06
ROMO1	1.5443	1.49428e-08	2.2145e-06
CDC42BPA	-0.711299	1.48116e-08	2.2145e-06
PIGT	0.929967	1.60878e-08	2.35157e-06
FAM135A	-0.814766	1.6959e-08	2.43504e-06
METTL26	1.06887	1.71336e-08	2.43853e-06
RAB11B	0.855038	1.82231e-08	2.57104e-06
ANKRD36	-1.16445	1.9741e-08	2.76119e-06
KRIT1	-0.594992	2.01717e-08	2.79732e-06
CYBA	1.55726	2.19008e-08	2.96117e-06
ANKRD26	-1.3264	2.18395e-08	2.96117e-06
U2SURP	-0.885911	2.17933e-08	2.96117e-06
CPLANE1	-0.922205	2.2544e-08	3.02294e-06
C12orf57	1.14351	2.27682e-08	3.02798e-06
NUDC	0.779706	2.50836e-08	3.24008e-06
MZT2B	1.19816	2.51618e-08	3.24008e-06
CCDC186	-0.919006	2.48923e-08	3.24008e-06
PLEC	1.02015	2.4693e-08	3.24008e-06
WDR18	0.99199	2.59574e-08	3.31621e-06
PIEZO1	0.945565	2.7029e-08	3.4128e-06
IRF2BP1	0.88968	2.71341e-08	3.4128e-06
PSMA7	0.994469	2.81679e-08	3.49278e-06
ERCC6L2	-0.778758	2.82006e-08	3.49278e-06
H4C11	2.07232	2.94482e-08	3.61967e-06
SLC15A3	1.2363	2.99005e-08	3.64764e-06
PHIP	-0.691804	3.36487e-08	4.07426e-06
PPP1R13L	1.29132	3.47184e-08	4.16391e-06
POLR2L	1.39163	3.49024e-08	4.16391e-06
DVL3	0.610945	3.73434e-08	4.39056e-06
PEF1	0.854963	3.72045e-08	4.39056e-06
CRTC2	0.732716	3.93288e-08	4.55793e-06
SF3B5	1.25931	3.96419e-08	4.56163e-06
CLPTM1	0.814568	4.05041e-08	4.57688e-06
RPS11	1.30861	4.00745e-08	4.57688e-06
ZNF197	-0.73765	4.06207e-08	4.57688e-06
EIF1AX	-1.05637	4.16331e-08	4.65861e-06
RPL37A	1.09105	4.38206e-08	4.86979e-06
TNIP1	0.718829	4.41582e-08	4.87392e-06
SENP5	-0.584227	4.49374e-08	4.925e-06
CLPP	1.07222	4.61386e-08	4.925e-06
PRDX5	1.25784	4.60875e-08	4.925e-06
ATR	-0.809811	4.59159e-08	4.925e-06
ATF2	-0.58056	4.72549e-08	5.01119e-06
GYPC	1.47346	5.1372e-08	5.39075e-06
CENPC	-0.968141	5.14987e-08	5.39075e-06
PTPN4	-0.88603	5.24902e-08	5.45931e-06
MRPS12	1.0877	5.48894e-08	5.66445e-06
KIF20B	-1.23459	5.51607e-08	5.66445e-06
H2AX	1.078	5.60465e-08	5.71921e-06
LTBP3	0.708597	5.76321e-08	5.84425e-06
EVA1B	1.66874	5.92902e-08	5.93817e-06
SP2	0.834853	6.21604e-08	6.18744e-06
RB1CC1	-0.747176	6.28719e-08	6.19478e-06
CD320	1.09362	6.29977e-08	6.19478e-06
ANGEL2	-1.02751	6.66614e-08	6.39989e-06
ZNF654	-0.890969	6.64831e-08	6.39989e-06
PLXNB2	0.75018	6.61024e-08	6.39989e-06
TRIP11	-0.904302	6.74673e-08	6.43916e-06
C19orf53	1.40641	7.0317e-08	6.67189e-06
TUT4	-0.74308	7.45739e-08	7.03466e-06
MICOS13	0.852784	7.67577e-08	7.19881e-06
CSK	0.659644	7.83233e-08	7.26169e-06
ORC2	-0.771286	7.79648e-08	7.26169e-06
DYNLRB1	1.41357	7.97413e-08	7.35115e-06
ZNF37A	-0.92587	8.29809e-08	7.59064e-06
RPL38	1.01319	8.32748e-08	7.59064e-06
TRPM7	-0.707225	8.46956e-08	7.64986e-06
SENP6	-0.73287	8.92032e-08	7.99625e-06
RBM42	0.936598	8.97424e-08	8.00039e-06
ARSA	0.667018	9.21665e-08	8.12718e-06
HINT3	-1.00632	9.19099e-08	8.12718e-06
ZNF846	-0.826879	9.48402e-08	8.31774e-06
CCDC102B	-0.921804	9.54471e-08	8.32597e-06
VPS26A	-1.08991	9.96529e-08	8.60036e-06
USP47	-0.615998	9.92703e-08	8.60036e-06
CARD19	1.05638	1.0228e-07	8.78039e-06
RBM41	-0.973168	1.08541e-07	9.22027e-06
ATP5ME	1.27208	1.10187e-07	9.31136e-06
RPLP1	0.963464	1.1733e-07	9.81276e-06
FZD2	2.01788	1.1729e-07	9.81276e-06
BAX	0.866725	1.18173e-07	9.83262e-06
TOMM7	1.13426	1.19115e-07	9.86039e-06
TMEM109	1.07798	1.32258e-07	1.0873e-05
SOCS5	-0.624199	1.32688e-07	1.0873e-05
ZFP14	-0.795666	1.36611e-07	1.11383e-05
POR	0.623722	1.37378e-07	1.11448e-05
ZNF483	-0.965428	1.38961e-07	1.12172e-05
NINJ1	1.13506	1.41246e-07	1.13138e-05
CWC22	-0.711277	1.43588e-07	1.14202e-05
WDR24	0.776108	1.53687e-07	1.20462e-05
ZNF175	-0.667238	1.59308e-07	1.23222e-05
ADRM1	0.841982	1.5857e-07	1.23222e-05
PRPF39	-0.939559	1.59487e-07	1.23222e-05
USP12	-0.968678	1.65061e-07	1.26925e-05
SSC5D	1.354	1.67852e-07	1.28462e-05
GCFC2	-0.855982	1.69508e-07	1.28517e-05
RGS17	-1.42153	1.68986e-07	1.28517e-05
ESF1	-0.853286	1.744e-07	1.31455e-05
SOD3	1.83106	1.75308e-07	1.31455e-05
ZNF580	0.800465	1.76624e-07	1.31455e-05
RPS18	1.22405	1.76008e-07	1.31455e-05
TIGD7	-0.686383	1.81712e-07	1.34307e-05
GRINA	0.950177	1.82111e-07	1.34307e-05
BLOC1S1	1.00703	1.86533e-07	1.36946e-05
LMF2	0.782065	1.93277e-07	1.41258e-05
BRWD3	-0.610549	2.02857e-07	1.47594e-05
TP53I13	1.04313	2.06705e-07	1.49723e-05
SMARCAD1	-0.738271	2.08496e-07	1.50349e-05
ZMYM5	-0.945321	2.12442e-07	1.52516e-05
ATP6V1F	1.02995	2.19563e-07	1.5671e-05
ZNF485	-1.40006	2.20216e-07	1.5671e-05
XAB2	0.831638	2.25286e-07	1.58805e-05
CEP162	-1.12107	2.26095e-07	1.58805e-05
SHPRH	-0.895691	2.24782e-07	1.58805e-05
AAMP	0.677551	2.28718e-07	1.59955e-05
BDP1	-1.01244	2.29962e-07	1.60134e-05
NOTCH1	1.13135	2.31293e-07	1.60373e-05
ARID4A	-0.861728	2.37435e-07	1.61188e-05
SCAMP3	0.830389	2.36783e-07	1.61188e-05
FER	-0.588987	2.37068e-07	1.61188e-05
LAMB2	1.10255	2.35607e-07	1.61188e-05
RUFY2	-0.815163	2.33511e-07	1.61188e-05
PPP1R21	-0.666292	2.46325e-07	1.66526e-05
KMT5B	-0.73094	2.50975e-07	1.68965e-05
EIF3G	0.790146	2.67453e-07	1.79315e-05
NDUFAF3	0.911509	2.7101e-07	1.80952e-05
TTLL7	-1.12481	2.7541e-07	1.83136e-05
TMEM205	1.0542	2.77004e-07	1.83445e-05
UBL5	1.32395	2.81279e-07	1.85518e-05
CCDC88A	-0.992183	2.84619e-07	1.86961e-05
KLF2	1.8815	2.88078e-07	1.87714e-05
CORO1B	0.954068	2.87136e-07	1.87714e-05
RHBDD2	1.27802	2.89531e-07	1.87906e-05
RPS6KC1	-0.725978	2.96258e-07	1.91505e-05
C1QL1	1.43748	3.1206e-07	2.0092e-05
RUVBL2	0.744613	3.3003e-07	2.1165e-05
OGDH	0.710837	3.34996e-07	2.13988e-05
ENDOG	1.25966	3.38601e-07	2.15443e-05
RICTOR	-0.797655	3.51556e-07	2.22813e-05
RAC2	1.83783	3.56559e-07	2.2343e-05
SETDB2	-0.683456	3.56661e-07	2.2343e-05
IFITM3	1.33582	3.65778e-07	2.28259e-05
RIF1	-0.774347	3.71144e-07	2.29973e-05
MIF	1.29626	3.71359e-07	2.29973e-05
MRPL20	0.62008	3.73397e-07	2.30356e-05
AKAP7	-1.02285	3.7503e-07	2.30487e-05
SF3A2	0.748818	3.93798e-07	2.41109e-05
GTDC1	-0.811995	3.96661e-07	2.4118e-05
IFT81	-0.832086	3.96889e-07	2.4118e-05
NBN	-0.680449	4.00648e-07	2.42557e-05
IBTK	-0.744158	4.15597e-07	2.48488e-05
GBA	0.72173	4.14979e-07	2.48488e-05
SHARPIN	0.822166	4.13439e-07	2.48488e-05
NOP10	1.57603	4.16571e-07	2.48488e-05
N4BP2	-1.13486	4.23647e-07	2.50799e-05
INTS2	-0.662724	4.25083e-07	2.50799e-05
AC007325.2	1.42746	4.22071e-07	2.50799e-05
UBE3A	-0.69395	4.30598e-07	2.53132e-05
ADPRS	1.06085	4.38964e-07	2.55834e-05
ZC3H7A	-0.606561	4.3869e-07	2.55834e-05
CHMP6	0.824165	4.39923e-07	2.55834e-05
ARHGAP21	-0.973247	4.54085e-07	2.62255e-05
CAPS2	-0.725146	4.54199e-07	2.62255e-05
NDUFB7	1.30206	4.56262e-07	2.62442e-05
AKAP9	-1.12454	4.57757e-07	2.62442e-05
OTX1	1.35477	4.61818e-07	2.62912e-05
RNF19B	0.661201	4.60618e-07	2.62912e-05
NAA15	-0.637588	4.7052e-07	2.6693e-05
ZNF703	1.13321	4.732e-07	2.67515e-05
LZTFL1	-0.779894	4.81307e-07	2.70215e-05
CCNC	-1.10861	4.8424e-07	2.70924e-05
RPL36AL	1.17931	4.98627e-07	2.78015e-05
ZNF112	-1.03342	5.12229e-07	2.80087e-05
SOS2	-0.725489	5.07534e-07	2.80087e-05
SRM	0.938078	5.12391e-07	2.80087e-05
CENPJ	-0.972112	5.12703e-07	2.80087e-05
SLC52A2	1.10773	5.05744e-07	2.80087e-05
LAMTOR4	0.95381	5.07206e-07	2.80087e-05
ACTR6	-0.903317	5.3896e-07	2.93444e-05
LONP1	0.731307	5.40831e-07	2.93478e-05
PLCL1	-1.04671	5.4681e-07	2.95733e-05
TPP1	0.944896	5.50202e-07	2.96579e-05
CCDC124	0.873449	5.58501e-07	3.00056e-05
CEP295	-1.1644	5.67938e-07	3.04118e-05
BLZF1	-0.878263	5.82065e-07	3.10208e-05
FASTKD1	-0.715662	5.83134e-07	3.10208e-05
VPS13C	-0.708097	6.04175e-07	3.18458e-05
SLC27A1	0.78603	6.0453e-07	3.18458e-05
U2AF2	0.780513	6.22676e-07	3.26955e-05
NECTIN2	1.1541	6.26385e-07	3.27842e-05
LRRC24	1.10442	6.29575e-07	3.28452e-05
POLK	-0.844772	6.47703e-07	3.36827e-05
TMEM147	1.09971	6.56444e-07	3.40281e-05
ARHGDIA	0.747397	6.73206e-07	3.45657e-05
SMC6	-0.78144	6.70472e-07	3.45657e-05
ZNF568	-0.700935	6.71157e-07	3.45657e-05
RSF1	-0.618275	7.08503e-07	3.61584e-05
AP1B1	0.719004	7.08682e-07	3.61584e-05
ARHGDIB	1.63929	7.14623e-07	3.63472e-05
GSTP1	1.06031	7.21256e-07	3.64852e-05
MSANTD4	-0.615867	7.21833e-07	3.64852e-05
HAUS3	-1.03955	7.25074e-07	3.65352e-05
ZNF575	1.12426	7.29862e-07	3.66626e-05
PKN2	-0.700126	7.33099e-07	3.67115e-05
CORO7	0.822951	7.46013e-07	3.7129e-05
SCRN3	-0.855452	7.52925e-07	3.73585e-05
ZZZ3	-0.898613	7.66654e-07	3.79236e-05
NOL10	-0.654701	7.75399e-07	3.82397e-05
ZBTB41	-0.846624	7.91538e-07	3.89173e-05
EEA1	-0.755729	7.98226e-07	3.91275e-05
C15orf39	0.84738	8.10619e-07	3.95329e-05
ZNF717	-0.815365	8.11369e-07	3.95329e-05
RGPD5	-0.867699	8.23699e-07	4.00135e-05
PMS1	-0.751234	8.44602e-07	4.09065e-05
G2E3	-0.869434	8.48689e-07	4.09821e-05
TSPAN4	1.01775	8.57237e-07	4.1272e-05
CFL1	1.06084	8.76577e-07	4.18009e-05
MZT1	-1.22041	8.78527e-07	4.18009e-05
MORC3	-0.628717	8.84379e-07	4.19563e-05
ANTKMT	1.45345	8.91257e-07	4.21593e-05
PDZRN3	0.800474	8.97115e-07	4.21904e-05
G6PD	0.804897	8.96543e-07	4.21904e-05
FRA10AC1	-0.703681	9.01526e-07	4.22753e-05
SLC3A2	0.807048	9.06276e-07	4.23756e-05
ECH1	0.839443	9.15835e-07	4.26995e-05
TAF6L	0.703569	9.18554e-07	4.27036e-05
DNAJC24	-0.891047	9.41331e-07	4.36374e-05
PSMB10	1.10712	9.64102e-07	4.45657e-05
RNF187	0.871573	9.69378e-07	4.46823e-05
GOLGB1	-0.755337	9.78654e-07	4.4982e-05
BAHD1	0.677263	9.99389e-07	4.58053e-05
LSM7	1.20933	1.0102e-06	4.59163e-05
FAM204A	-0.665655	1.0103e-06	4.59163e-05
DZIP3	-0.684086	1.00612e-06	4.59163e-05
TESK1	0.770164	1.02461e-06	4.64364e-05
H4C2	1.75623	1.02879e-06	4.6496e-05
NUCB1	0.691929	1.06239e-06	4.78811e-05
VIRMA	-0.58926	1.08616e-06	4.86822e-05
ANKRD36B	-1.07551	1.08415e-06	4.86822e-05
TMF1	-0.711093	1.09358e-06	4.87453e-05
FAU	0.962173	1.09325e-06	4.87453e-05
LRCH2	-0.734136	1.11176e-06	4.94199e-05
MFAP4	1.97735	1.11678e-06	4.95075e-05
VPS28	0.603671	1.11995e-06	4.95126e-05
NDUFA11	0.952844	1.12715e-06	4.96956e-05
SH3BGRL3	0.777751	1.13471e-06	4.98934e-05
ZNF704	-0.687746	1.14078e-06	5.00247e-05
PLEKHH3	0.834898	1.16656e-06	5.08802e-05
WRN	-0.759748	1.18063e-06	5.13558e-05
ABCD1	0.942297	1.18525e-06	5.14189e-05
GPAA1	0.738166	1.2043e-06	5.21061e-05
LMAN2	0.614235	1.25037e-06	5.38122e-05
MSH2	-0.610039	1.26982e-06	5.43039e-05
CEP97	-0.848708	1.27183e-06	5.43039e-05
PURA	-0.926761	1.26948e-06	5.43039e-05
PRICKLE3	1.02714	1.27536e-06	5.43117e-05
NUDCD1	-0.923797	1.28945e-06	5.44051e-05
DENND4C	-0.631055	1.29019e-06	5.44051e-05
UQCRQ	1.09267	1.28403e-06	5.44051e-05
R3HCC1L	-0.750154	1.29097e-06	5.44051e-05
FAM107B	-1.29076	1.31301e-06	5.51907e-05
DPEP2	1.88808	1.32643e-06	5.56105e-05
ATP6V0E1	1.05605	1.33338e-06	5.57581e-05
TOM1	0.582076	1.35449e-06	5.63502e-05
MICU2	-0.826416	1.35392e-06	5.63502e-05
SENP2	-0.70278	1.3688e-06	5.67999e-05
ABCA5	-0.992216	1.49781e-06	6.19948e-05
CCM2	0.721326	1.53011e-06	6.28509e-05
F8A3	0.933402	1.52692e-06	6.28509e-05
WDR89	-0.80684	1.54686e-06	6.33781e-05
WDR83OS	0.891317	1.56163e-06	6.36346e-05
RASGRP4	1.56908	1.56488e-06	6.36346e-05
FANCM	-1.13676	1.56327e-06	6.36346e-05
SLC49A3	1.15723	1.5841e-06	6.40948e-05
JUP	1.08504	1.58358e-06	6.40948e-05
H4C12	1.73828	1.61367e-06	6.51289e-05
LUC7L3	-0.948151	1.62375e-06	6.53732e-05
DST	-0.8115	1.64978e-06	6.60931e-05
EIF6	0.853423	1.64815e-06	6.60931e-05
CYSTM1	0.766359	1.71071e-06	6.83653e-05
TRIP4	-0.692303	1.72106e-06	6.86098e-05
MEA1	0.709349	1.73342e-06	6.89331e-05
DENR	-0.77114	1.75259e-06	6.95249e-05
SELPLG	1.34517	1.77111e-06	7.00884e-05
LIN7C	-1.20212	1.79715e-06	7.07737e-05
SCAMP4	0.743019	1.79323e-06	7.07737e-05
CHST7	1.27987	1.823e-06	7.16178e-05
CNTLN	-0.800715	1.83479e-06	7.19071e-05
DCUN1D1	-0.807896	1.86717e-06	7.28243e-05
TTC14	-0.92522	1.86456e-06	7.28243e-05
CREBRF	-0.735226	1.87427e-06	7.29257e-05
CCDC85B	1.16503	1.87884e-06	7.29285e-05
SDF2L1	1.67362	1.93838e-06	7.50601e-05
RANBP2	-0.660791	2.01172e-06	7.77148e-05
DOP1A	-0.699364	2.02787e-06	7.81525e-05
GCC2	-0.760259	2.03884e-06	7.83889e-05
H2BC12	1.38667	2.04869e-06	7.85817e-05
ZBTB6	-0.811547	2.05929e-06	7.8802e-05
LDB1	0.797821	2.09325e-06	7.99131e-05
GNPTG	0.699394	2.10903e-06	8.03264e-05
CEP170	-0.601874	2.13048e-06	8.09533e-05
H1-10	0.739379	2.13547e-06	8.09533e-05
ARHGEF10L	0.634898	2.15033e-06	8.13268e-05
ZYX	0.693991	2.1995e-06	8.29926e-05
INIP	-0.652301	2.21592e-06	8.34182e-05
C1QB	2.09908	2.24195e-06	8.42027e-05
HCST	2.25583	2.31246e-06	8.62523e-05
REV3L	-0.721688	2.32113e-06	8.6377e-05
SHTN1	-1.37355	2.33462e-06	8.66802e-05
CEP83	-0.959424	2.3448e-06	8.68592e-05
PHF23	0.652786	2.35103e-06	8.68916e-05
RAMP2	1.52995	2.38243e-06	8.78521e-05
MYL6	0.71511	2.41851e-06	8.87791e-05
ITM2A	1.78058	2.43609e-06	8.92226e-05
AKAP11	-0.654466	2.47336e-06	9.03834e-05
CHD1	-0.807653	2.58071e-06	9.40943e-05
PATJ	-0.741291	2.62032e-06	9.53246e-05
ZBTB44	-0.877099	2.7013e-06	9.78317e-05
DPM3	1.14513	2.73184e-06	9.84982e-05
SH3BGRL2	-0.733976	2.72617e-06	9.84982e-05
TBC1D31	-0.715038	2.79804e-06	0.000100661
CCDC152	-1.18298	2.81865e-06	0.000101178
CST3	1.1899	2.85756e-06	0.000101899
COPS2	-0.784341	2.85245e-06	0.000101899
ATP6V0C	0.925147	2.85416e-06	0.000101899
SMIM10L1	-0.881594	2.87384e-06	0.000102254
TUBB4B	1.12223	3.03307e-06	0.000107684
CCP110	-1.11344	3.06856e-06	0.000108706
TBC1D32	-0.7238	3.09688e-06	0.000109446
GLUD2	0.67408	3.10293e-06	0.000109446
HLA-DQA1	3.52028	3.14126e-06	0.000110318
PRKCSH	0.624275	3.18805e-06	0.000111479
AGRN	0.886025	3.18442e-06	0.000111479
USP33	-0.623414	3.25509e-06	0.000113334
PPDPF	1.25164	3.24991e-06	0.000113334
ARAP2	-0.967721	3.28655e-06	0.000113997
VCP	0.684319	3.29519e-06	0.000113997
SNX13	-0.687678	3.35684e-06	0.000115368
PPM1G	0.689162	3.36326e-06	0.000115368
LDOC1	1.05478	3.36184e-06	0.000115368
METTL25	-0.986299	3.43524e-06	0.000117588
IRF2BPL	0.80392	3.46597e-06	0.00011839
NME3	0.827281	3.49835e-06	0.000118995
CFD	2.44399	3.49205e-06	0.000118995
PLEKHA3	-0.699931	3.54126e-06	0.000120203
ACKR3	1.12583	3.69997e-06	0.000125328
TMEM151A	0.998628	3.75546e-06	0.000126943
BGN	0.992269	3.77243e-06	0.000127251
CCDC138	-1.02687	3.81528e-06	0.000128277
PNPLA6	0.611725	3.86407e-06	0.000129534
CEP126	-0.902175	3.98462e-06	0.0001333
RABGAP1L	-0.693079	4.04821e-06	0.000134871
PPP4R2	-0.978873	4.04491e-06	0.000134871
VTI1A	-0.613849	4.09294e-06	0.000136082
ETFB	0.889217	4.14966e-06	0.000137125
MTERF1	-1.26846	4.14119e-06	0.000137125
MAP3K2	-0.745585	4.14608e-06	0.000137125
ADIRF	1.23649	4.173e-06	0.000137616
PYCARD	1.67578	4.32834e-06	0.00014216
NLRX1	0.869084	4.34488e-06	0.000142415
SCNM1	1.1505	4.38829e-06	0.000143548
SPSB3	0.671672	4.50597e-06	0.000147101
THAP5	-1.00924	4.54391e-06	0.000148042
H4C3	1.23873	4.55536e-06	0.000148118
SH2D3C	0.86394	4.57267e-06	0.000148383
VAMP5	1.35214	4.59862e-06	0.000148927
ELOF1	0.897713	4.70949e-06	0.000152214
IDH3G	1.0065	4.83641e-06	0.000155696
NGLY1	-0.649327	4.93964e-06	0.000158391
CAMSAP2	-0.667558	4.98222e-06	0.000158814
MTX1	0.744671	4.97584e-06	0.000158814
KIF27	-0.926985	4.9944e-06	0.000158891
PAMR1	0.865793	5.02169e-06	0.000159446
GPBP1	-0.685369	5.03252e-06	0.000159478
ORAI1	1.45235	5.05215e-06	0.000159671
ZFP28	-0.630947	5.0833e-06	0.000160149
TARDBP	-0.642185	5.22695e-06	0.000164355
TRAK2	-0.851023	5.29246e-06	0.000165697
PWWP2A	-0.794029	5.30028e-06	0.000165697
KIAA0825	-0.753816	5.27989e-06	0.000165697
CBR4	-0.801311	5.32568e-06	0.000166171
KIF1A	0.612444	5.3607e-06	0.000166943
RAC3	1.335	5.38843e-06	0.000167485
GTPBP6	0.818575	5.4348e-06	0.000168604
SECISBP2L	-0.930309	5.46586e-06	0.000169131
BCL9L	0.642796	5.49844e-06	0.000169605
ACTN4	0.787889	5.52315e-06	0.000170044
RLF	-0.770941	5.54619e-06	0.00017043
AGT	1.17929	5.58702e-06	0.000171037
PYCR2	0.841967	5.58126e-06	0.000171037
PIBF1	-0.994187	5.63166e-06	0.000172079
IMP3	1.24146	5.8064e-06	0.000176752
DNAJC2	-0.839977	5.81809e-06	0.000176776
PRPF18	-0.64099	5.86775e-06	0.000177952
YIF1B	0.781643	6.03959e-06	0.000182822
ZNF23	-0.949116	6.06843e-06	0.000183012
PSMB8	1.02256	6.0645e-06	0.000183012
PC	0.721782	6.08231e-06	0.00018309
ARL14EP	-0.791413	6.12324e-06	0.000183981
CRLF1	1.87502	6.14706e-06	0.000184355
FBXO2	1.00212	6.20295e-06	0.000185688
TTC3	-0.812714	6.28288e-06	0.000187734
RALY	0.77664	6.35366e-06	0.000189327
RPL12	0.932228	6.35953e-06	0.000189327
TATDN1	-0.859418	6.38759e-06	0.000189814
DRD4	1.48301	6.51937e-06	0.00019281
HECTD3	0.585524	6.52405e-06	0.00019281
DLG1	-0.899554	6.71927e-06	0.000196907
POLE4	0.723403	6.69671e-06	0.000196907
ZFC3H1	-0.761812	6.7109e-06	0.000196907
VPS13A	-0.891335	6.75676e-06	0.000197529
KRT19	2.41355	7.01497e-06	0.000204341
LGALS1	1.12477	7.16158e-06	0.000208238
ARL8A	0.663628	7.28907e-06	0.000211188
KNTC1	-0.678211	7.28616e-06	0.000211188
CCDC22	0.847501	7.34597e-06	0.000212079
ZNF680	-0.746244	7.3646e-06	0.000212239
GATD3A	0.728567	7.40822e-06	0.00021274
C4orf3	-1.0601	7.405e-06	0.00021274
KCNH2	0.882821	7.51542e-06	0.000215438
SNX14	-0.615506	7.56159e-06	0.000216379
JMJD1C	-0.715986	7.59883e-06	0.00021668
TUBB	0.820042	7.59433e-06	0.00021668
CITED4	1.2971	7.71961e-06	0.000219221
TBL3	0.679614	7.72846e-06	0.000219221
LAMP1	0.75375	7.72143e-06	0.000219221
AEBP2	-0.630026	7.87541e-06	0.000222611
THAP4	0.757941	7.92126e-06	0.000223129
ZNF700	-0.719104	8.04111e-06	0.000225722
H2AC19	1.21294	8.10617e-06	0.000227155
CLN3	0.594545	8.18339e-06	0.000228923
S100A1	1.01859	8.24637e-06	0.000230288
MTREX	-0.605495	8.31296e-06	0.000231749
SLC38A3	1.07016	8.34514e-06	0.000232247
CDK6	-1.26098	8.4296e-06	0.000234196
ATPSCKMT	-0.904481	8.52515e-06	0.000236445
RAPGEF6	-0.716718	8.56828e-06	0.000236552
EMX2	1.06226	8.55458e-06	0.000236552
ACY1	0.867565	8.57274e-06	0.000236552
ROCK1	-0.602816	8.64167e-06	0.000237671
BTAF1	-0.761793	8.67152e-06	0.000237671
FASN	0.750762	8.67186e-06	0.000237671
MTLN	1.55556	8.67068e-06	0.000237671
MFSD10	0.75708	8.73619e-06	0.00023894
BRI3	0.692284	8.74764e-06	0.00023894
SLC39A7	0.686355	9.03969e-06	0.000246089
TICAM1	0.775072	9.07972e-06	0.000246764
SENP7	-0.761059	9.12677e-06	0.000247629
LRP5	1.15809	9.33085e-06	0.000251959
CFAP44	-0.86086	9.33296e-06	0.000251959
JMJD8	0.604564	9.38574e-06	0.000252963
KPNA5	-0.78771	9.47194e-06	0.000254863
DCTPP1	0.838137	9.59543e-06	0.000257332
LAMTOR2	0.72532	9.6341e-06	0.000257943
NTSR2	1.31005	9.67632e-06	0.000258646
ATP8A1	-0.719433	9.69774e-06	0.000258793
FSCN1	0.76762	9.72541e-06	0.000259105
SMIM14	-0.751343	9.82777e-06	0.000261403
PPP4C	0.661124	9.88146e-06	0.000262401
TGFB1	0.988044	9.89994e-06	0.000262462
IKZF2	-0.825134	9.95198e-06	0.000263411
BLVRB	0.940745	1.00241e-05	0.000264887
MMP16	-1.09943	1.01838e-05	0.00026867
NAALAD2	-1.14799	1.02162e-05	0.000269088
CEP78	-0.718715	1.02615e-05	0.000269843
ATG4D	0.633031	1.03852e-05	0.000272212
PEX14	0.732116	1.03814e-05	0.000272212
PHF20L1	-0.630101	1.04309e-05	0.000272971
NAA25	-0.753309	1.04592e-05	0.00027327
VAMP8	1.79165	1.0502e-05	0.000273946
VPS50	-0.675708	1.06316e-05	0.000274647
FLNC	1.67785	1.06235e-05	0.000274647
BIVM	-0.636485	1.05703e-05	0.000274647
NDUFS6	0.990217	1.06012e-05	0.000274647
ZNF277	-0.703057	1.06065e-05	0.000274647
RPL41	1.60833	1.06383e-05	0.000274647
GAMT	0.910233	1.06674e-05	0.000274728
ANO7	1.20182	1.06971e-05	0.000275055
CTSZ	0.989153	1.09681e-05	0.000281134
RTL8A	0.796736	1.09537e-05	0.000281134
PGLS	0.801242	1.10051e-05	0.000281636
PLXND1	0.854098	1.11443e-05	0.000284749
VEZT	-0.632259	1.13309e-05	0.000287706
POLRMT	0.672329	1.12786e-05	0.000287706
UBN2	-0.63528	1.13267e-05	0.000287706
FBXW5	0.763302	1.14368e-05	0.000289942
MRPS18A	0.73922	1.14768e-05	0.000290501
HLA-B	1.3811	1.1759e-05	0.000296719
GPATCH2	-0.613676	1.19323e-05	0.000300624
ATM	-0.727955	1.19905e-05	0.000301621
VPS18	0.585366	1.20768e-05	0.000303295
BRAT1	0.668743	1.21131e-05	0.000303295
EEFSEC	0.648791	1.22083e-05	0.000305207
RHOG	1.15199	1.23208e-05	0.000307006
XYLT2	0.591345	1.25836e-05	0.000312664
THOC1	-0.938645	1.26519e-05	0.00031388
NRM	1.12361	1.27297e-05	0.000314903
C11orf68	0.643436	1.2732e-05	0.000314903
ZBTB22	0.617221	1.28404e-05	0.000317102
COMT	0.840642	1.29085e-05	0.000318298
MZT2A	0.877603	1.30437e-05	0.000320658
BCLAF3	-0.769541	1.31435e-05	0.000322622
CD68	1.99673	1.31806e-05	0.000323003
PTPN13	-0.594136	1.31988e-05	0.000323003
MRPL42	-0.801773	1.32394e-05	0.000323507
MICALL2	0.773525	1.32848e-05	0.000324128
IGIP	-0.855111	1.34583e-05	0.00032787
S100A11	1.53697	1.35225e-05	0.00032894
MTCH1	0.722261	1.35436e-05	0.00032896
ZC3H3	0.666893	1.3621e-05	0.000330346
ROCK2	-0.827854	1.36961e-05	0.00033167
RAD18	-0.749178	1.4022e-05	0.000338715
MRPL4	0.877886	1.40288e-05	0.000338715
H3C13	2.07952	1.41815e-05	0.000341472
ATAD2B	-0.619472	1.42433e-05	0.000342367
HLA-A	1.16295	1.44268e-05	0.000346265
KLHL5	-0.710447	1.47836e-05	0.000354303
BAG3	1.23069	1.4843e-05	0.000355202
CTDSPL2	-0.828899	1.49276e-05	0.000356702
SIRT6	0.662912	1.50416e-05	0.000358897
THOC2	-0.633687	1.50944e-05	0.000359101
H4C6	1.85105	1.50791e-05	0.000359101
RTL8C	0.904593	1.5176e-05	0.000360513
CLIP2	0.700442	1.52231e-05	0.000360576
HLA-DPA1	1.622	1.52147e-05	0.000360576
YIF1A	0.910705	1.54137e-05	0.000364559
APOE	1.0914	1.5555e-05	0.000366299
TEX15	-1.09542	1.56399e-05	0.000367765
MED16	0.737656	1.57572e-05	0.000369985
NDUFB9	0.942088	1.58354e-05	0.000371181
MAGEF1	0.938034	1.58538e-05	0.000371181
ZFP82	-0.583517	1.5891e-05	0.000371516
UBB	0.826084	1.59241e-05	0.000371753
SYNGR2	0.987562	1.60013e-05	0.000373019
ILVBL	0.723363	1.60691e-05	0.000374062
PFDN2	1.1867	1.61013e-05	0.000374274
VWA1	1.29136	1.66132e-05	0.000384522
ADRA2C	1.26211	1.65968e-05	0.000384522
RAVER1	0.638954	1.69855e-05	0.000392019
PM20D2	-1.00805	1.70995e-05	0.000394091
PARP11	-0.615454	1.72229e-05	0.00039581
NAP1L1	-0.818354	1.72205e-05	0.00039581
RASA2	-0.895037	1.72631e-05	0.000396172
ELFN1	1.25329	1.74095e-05	0.000398968
MTRES1	-0.72431	1.76642e-05	0.000403097
CEP44	-0.684458	1.76531e-05	0.000403097
SQOR	1.08053	1.77738e-05	0.000404556
ARMC5	0.804857	1.7778e-05	0.000404556
ALMS1	-0.950953	1.78748e-05	0.000406188
ISG15	1.45865	1.79049e-05	0.000406304
MTBP	-1.27416	1.80474e-05	0.000408965
LPAR5	1.10992	1.81485e-05	0.000410682
HCFC1R1	0.821595	1.8494e-05	0.000416757
RPP21	1.04992	1.84726e-05	0.000416757
SNRPA	0.782852	1.85734e-05	0.000417966
PUS7L	-0.8801	1.87063e-05	0.000420374
ZKSCAN7	-0.942976	1.88258e-05	0.000422475
TIMP1	1.33573	1.90767e-05	0.000427514
NDUFB2	0.849034	1.91096e-05	0.00042766
GUCY1A2	-1.00456	1.91579e-05	0.000428151
ST6GALNAC4	0.819941	1.92419e-05	0.000429435
MIS18BP1	-1.11762	1.93044e-05	0.000430239
TUBG1	0.729624	1.93694e-05	0.000430292
ITGB7	1.88835	1.93545e-05	0.000430292
RNPC3	-0.774787	1.94004e-05	0.000430292
KRTCAP2	0.740795	1.94714e-05	0.000431001
UHRF1BP1L	-0.674917	1.96353e-05	0.000434036
AURKAIP1	0.94517	1.97689e-05	0.000436394
IRS2	0.709109	1.98269e-05	0.000437002
SIGMAR1	0.750489	2.00959e-05	0.000441811
TAF1D	-0.771985	2.02403e-05	0.000444383
PLXNA3	0.808625	2.04155e-05	0.000447624
KATNBL1	-0.783613	2.05053e-05	0.000448985
CHERP	0.61838	2.05611e-05	0.000449602
ZNF577	-0.956186	2.0853e-05	0.00045537
MFSD3	1.05056	2.08983e-05	0.000455746
HSPB6	1.46939	2.11581e-05	0.000459559
UFM1	-0.762425	2.11467e-05	0.000459559
TBCB	0.854263	2.13389e-05	0.000461653
C4B	1.71959	2.13399e-05	0.000461653
SOS1	-0.684279	2.19283e-05	0.00047312
FOXP4	0.713913	2.19767e-05	0.000473535
VAMP4	-0.890384	2.21252e-05	0.000474536
PFKL	0.664932	2.20855e-05	0.000474536
SHISA5	0.725729	2.21401e-05	0.000474536
ZNF540	-1.06935	2.21217e-05	0.000474536
DDTL	1.01919	2.2227e-05	0.00047577
GLMN	-0.880973	2.24113e-05	0.000479081
ATN1	0.62801	2.26155e-05	0.000482177
KIZ	-0.708627	2.27687e-05	0.000483537
TMEM232	-0.842792	2.27554e-05	0.000483537
DENND11	-0.654846	2.27149e-05	0.000483537
SWT1	-0.820334	2.29058e-05	0.000484545
AKIRIN2	0.662822	2.28568e-05	0.000484545
RPLP2	0.89485	2.2898e-05	0.000484545
ECHDC1	-0.730751	2.29849e-05	0.000485586
NOL8	-0.622711	2.3047e-05	0.000486264
ZNF706	-0.73072	2.35768e-05	0.000495511
CBX3	-0.672209	2.37061e-05	0.000497583
ZNF100	-1.00515	2.37421e-05	0.000497694
TUBA1C	0.901787	2.42888e-05	0.000508499
CTF1	1.26035	2.4342e-05	0.000508955
ZNF784	0.970887	2.47924e-05	0.000516376
GET3	0.757937	2.49009e-05	0.000517307
RBM26	-0.649466	2.49939e-05	0.000518576
FSD1L	-0.777127	2.51858e-05	0.000521223
ESCO1	-0.8281	2.51634e-05	0.000521223
ZNF470	-0.69159	2.52697e-05	0.000522294
USP45	-0.718298	2.57111e-05	0.000530741
SLC16A11	1.1454	2.5938e-05	0.000533389
ETHE1	0.819443	2.60836e-05	0.000535704
ZNF445	-0.767102	2.62046e-05	0.000537508
FBXO6	0.808545	2.62418e-05	0.000537592
NECAP2	0.800121	2.65211e-05	0.000541965
AC024592.3	1.50018	2.6522e-05	0.000541965
YBX1	0.824718	2.65999e-05	0.000542872
COX6B1	1.05699	2.67404e-05	0.00054437
RNPEPL1	0.819461	2.67128e-05	0.00054437
MAF1	0.782385	2.68192e-05	0.00054529
NCBP2	-0.592209	2.69158e-05	0.00054657
GANAB	0.661791	2.73261e-05	0.000554207
ARAF	0.660658	2.74057e-05	0.000554435
KIF7	0.790167	2.73805e-05	0.000554435
KRR1	-0.860014	2.75433e-05	0.000556525
NDUFB11	0.882144	2.76325e-05	0.000557633
NKAIN2	-0.783602	2.78107e-05	0.000559978
MPEG1	1.75665	2.78329e-05	0.000559978
MT-ND6	-1.62489	2.78522e-05	0.000559978
ZBTB45	0.756229	2.79832e-05	0.000561914
PCNX4	-0.680226	2.83416e-05	0.000567707
CRTAC1	1.25974	2.83954e-05	0.000568083
UQCRC1	0.711764	2.85398e-05	0.000570201
TLE5	0.721481	2.85716e-05	0.000570201
ACTB	0.801815	2.88301e-05	0.000573246
SRP14	0.732172	2.89573e-05	0.000575069
RPL8	0.872945	2.91514e-05	0.000576762
RSC1A1	-3.5495	2.91847e-05	0.000576762
TRMT9B	-0.90264	2.91684e-05	0.000576762
FOXD1	1.30661	2.94451e-05	0.0005812
APLP1	0.821796	2.97149e-05	0.000585103
NOSIP	0.783984	2.97051e-05	0.000585103
HSPB1	1.62341	2.98629e-05	0.000585867
ZNF385D	-1.09053	2.98722e-05	0.000585867
RBM12B	-0.580074	2.98793e-05	0.000585867
SPATA5	-0.651668	3.02149e-05	0.000591358
APPL1	-0.649858	3.05259e-05	0.000596727
PAK4	0.680534	3.06704e-05	0.00059811
CRB2	1.20001	3.074e-05	0.000598748
TMEM160	1.10465	3.08618e-05	0.0006004
SH3GL3	-0.795271	3.09306e-05	0.000601017
CHD9	-0.591229	3.12371e-05	0.000606247
FBL	0.758048	3.15184e-05	0.000610246
RAD50	-0.600161	3.17534e-05	0.000614064
MRPL34	1.04222	3.19876e-05	0.000617856
RRAS	1.11498	3.20509e-05	0.000618342
ARVCF	0.788779	3.21505e-05	0.000619528
ZNF224	-0.804325	3.25402e-05	0.000624072
STRN	-0.605685	3.36019e-05	0.000642156
MXRA8	0.968702	3.36646e-05	0.000642599
PRELP	1.05402	3.37116e-05	0.000642739
ALG3	0.686169	3.43046e-05	0.000653278
INTS5	0.773405	3.44606e-05	0.000655056
PPP1R10	0.598675	3.44787e-05	0.000655056
UBA5	-0.730847	3.4755e-05	0.000659533
COL6A1	0.719689	3.52508e-05	0.00066816
ZNF891	-0.758883	3.5473e-05	0.000671586
BAZ2B	-0.71566	3.57993e-05	0.000676974
HIGD2A	0.716976	3.59898e-05	0.000679439
CD37	0.945407	3.61292e-05	0.000680832
EPHB3	0.970817	3.62269e-05	0.000681881
RNF181	0.70242	3.65205e-05	0.000686612
COX7A1	1.4895	3.67173e-05	0.000689511
FBXO45	-0.631009	3.68639e-05	0.000691464
PLTP	1.03951	3.69195e-05	0.000691707
NUDCD2	-0.632267	3.70646e-05	0.000693626
TAGLN2	1.1408	3.76742e-05	0.000703411
ZNF678	-1.6272	3.79533e-05	0.000707183
TRDMT1	-0.86473	3.81334e-05	0.000709535
RILPL1	0.623457	3.83193e-05	0.000712178
IL1R2	4.10481	3.88188e-05	0.000718925
TMUB1	0.888052	3.88822e-05	0.000718925
REEP4	1.10215	3.89039e-05	0.000718925
ZSCAN26	-0.836033	3.88923e-05	0.000718925
CMPK1	-0.734903	3.90171e-05	0.000720197
KLHDC10	-0.582727	3.91591e-05	0.000721996
TFPT	0.729875	3.97483e-05	0.000728719
KIF3A	-0.633143	3.97118e-05	0.000728719
RPS24	0.803608	3.96743e-05	0.000728719
MPG	0.850109	4.0173e-05	0.000735674
TGS1	-0.68802	4.09818e-05	0.000746139
FSIP1	-0.910881	4.08863e-05	0.000746139
RAD17	-0.679927	4.08426e-05	0.000746139
DEDD2	0.801054	4.09892e-05	0.000746139
JRKL	-0.606051	4.10632e-05	0.000746139
MSANTD3-TMEFF1	-1.40823	4.10664e-05	0.000746139
PHB2	0.605944	4.12286e-05	0.000748249
ATG4C	-1.03702	4.18763e-05	0.000758191
RNASEK-C17orf49	1.33243	4.19166e-05	0.000758191
ADCK5	0.835831	4.20856e-05	0.000760399
TELO2	0.684509	4.22974e-05	0.000763377
FAM241A	-1.05157	4.24265e-05	0.000764856
MRPS26	0.777034	4.26889e-05	0.000768731
APC2	0.776588	4.30606e-05	0.000774566
STK17B	-1.03837	4.37924e-05	0.000785987
EMP3	1.19794	4.40226e-05	0.000789245
ZDHHC20	-0.829619	4.44683e-05	0.000796355
GTF2A1	-0.601767	4.46136e-05	0.000798076
KEAP1	0.656181	4.5009e-05	0.000803379
DNLZ	1.32086	4.49983e-05	0.000803379
CYB5R3	0.901144	4.51417e-05	0.000804319
ERF	0.715089	4.51608e-05	0.000804319
ENG	1.05763	4.54006e-05	0.000806817
ARPC1B	0.849103	4.53521e-05	0.000806817
TVP23B	-0.801556	4.6202e-05	0.000816991
HLA-E	1.04403	4.62248e-05	0.000816991
SLC25A1	0.867924	4.62954e-05	0.000817348
HOOK3	-0.605656	4.66273e-05	0.000822313
PBRM1	-0.588966	4.66807e-05	0.000822361
PRKAA2	-0.83275	4.6745e-05	0.000822601
ZNF777	0.645624	4.75448e-05	0.000835768
TIMM17B	0.672688	4.77666e-05	0.000837149
USP16	-0.650016	4.77781e-05	0.000837149
ZNF225	-0.875671	4.77725e-05	0.000837149
SF3B4	0.612904	4.83178e-05	0.000844913
ZNF761	-1.05381	4.83254e-05	0.000844913
NDUFS5	1.19995	4.8721e-05	0.000849999
IGFBP7	1.10274	4.88619e-05	0.00085154
H4C5	1.34281	4.92151e-05	0.000856775
UGGT2	-0.768473	4.9302e-05	0.000857368
DOLK	0.867684	4.95235e-05	0.000860298
CDC40	-0.788325	4.96332e-05	0.000861282
MRPL55	0.657826	5.03825e-05	0.00087335
MAP3K4	-0.639139	5.09555e-05	0.000881239
YJU2	0.721727	5.094e-05	0.000881239
THAP12	-0.632514	5.10005e-05	0.000881239
MYZAP	3.76697	5.14325e-05	0.000886815
FCER1G	1.92253	5.17657e-05	0.00089102
TMEM179B	0.768499	5.17862e-05	0.00089102
C4A	1.47339	5.20369e-05	0.000894384
PANK3	-0.644427	5.25016e-05	0.000900463
ALPL	1.17645	5.29986e-05	0.000906735
INAFM1	0.754964	5.30844e-05	0.000906735
HLA-DRA	1.64563	5.31982e-05	0.000907614
CRAT	0.717739	5.32658e-05	0.000907813
LYRM7	-0.786689	5.35128e-05	0.00091011
HOOK1	-1.4008	5.37855e-05	0.000912949
DPP7	0.691415	5.37922e-05	0.000912949
COX5A	0.757397	5.47478e-05	0.000927227
BLOC1S4	0.879316	5.4703e-05	0.000927227
GOLGA4	-0.623314	5.48257e-05	0.000927578
SLC26A11	0.608843	5.5067e-05	0.000930689
CHCHD2	0.730498	5.51834e-05	0.000931686
TREM2	1.3998	5.60297e-05	0.00094401
CENPE	-1.47276	5.61386e-05	0.000944865
AP4E1	-0.670159	5.62569e-05	0.000944895
SAXO2	-0.964366	5.69232e-05	0.000955098
KCTD9	-0.76908	5.71805e-05	0.000957434
SPNS1	0.637722	5.72634e-05	0.000957834
EPOR	0.895974	5.74139e-05	0.000959361
TUBA1A	0.752374	5.78837e-05	0.000966217
COX4I1	0.707707	5.80648e-05	0.000968244
GLDC	0.919779	5.86447e-05	0.00097691
TMEM88	2.30443	5.88425e-05	0.000979199
KLHL24	-0.696557	5.93054e-05	0.000985866
ZNF781	-0.963307	5.93646e-05	0.000985866
ERO1A	-0.872415	5.948e-05	0.000986771
TNFAIP8L2	1.48068	6.03125e-05	0.000998542
ZRANB2	-0.772206	6.04386e-05	0.000999608
FBXL15	0.809957	6.09237e-05	0.00100522
ATP6V0B	0.7741	6.09637e-05	0.00100522
SEMA4B	0.582819	6.21617e-05	0.00102393
ITGB4	1.07234	6.23972e-05	0.00102658
TMEM94	0.683219	6.24491e-05	0.00102658
ZNF484	-0.705688	6.25355e-05	0.00102696
TMEM132E	1.00336	6.27417e-05	0.00102827
NEK1	-0.634646	6.28161e-05	0.00102845
MAGED2	0.643783	6.36863e-05	0.00104164
RPL31	0.594691	6.41811e-05	0.00104868
ZNF681	-0.799022	6.43156e-05	0.00104982
KIAA1328	-0.742646	6.44618e-05	0.00105009
CARNMT1	-0.843007	6.4432e-05	0.00105009
UBE2S	0.888238	6.48062e-05	0.00105464
ISOC2	0.696277	6.49153e-05	0.00105536
UQCR10	0.913222	6.54525e-05	0.00106197
C6orf226	1.34974	6.53994e-05	0.00106197
CD63	0.750604	6.56151e-05	0.00106354
NFKBIL1	0.619978	6.60017e-05	0.00106874
FANCB	-1.40972	6.65307e-05	0.00107623
PTP4A2	-1.05218	6.67422e-05	0.00107858
TASOR	-0.580385	6.6927e-05	0.00108049
YIPF4	-0.790176	6.70253e-05	0.001081
TMEM54	1.19801	6.74404e-05	0.00108536
LLGL1	0.768975	6.74962e-05	0.00108536
BCKDHA	0.80854	6.77823e-05	0.00108888
SLC16A13	1.20623	6.79141e-05	0.00108992
ZFYVE16	-1.00871	6.88094e-05	0.00110211
FAM133A	-0.904048	6.87887e-05	0.00110211
SEPTIN1	1.08425	6.89411e-05	0.00110218
MIPOL1	-0.841417	6.97489e-05	0.00111385
RTL8B	0.61698	6.99006e-05	0.00111518
NR2C1	-0.714664	7.02022e-05	0.00111779
NTN1	0.925023	7.04689e-05	0.0011203
CERS5	-0.626154	7.04977e-05	0.0011203
IRX1	1.57855	7.09328e-05	0.00112611
CBX4	0.582096	7.13299e-05	0.00113131
RABGGTB	-0.699622	7.15424e-05	0.00113357
PIK3CA	-0.635321	7.32504e-05	0.00115837
CERS1	0.962341	7.45081e-05	0.00117597
TRMT11	-0.762202	7.49116e-05	0.00118119
SLC9A3R2	0.878288	7.53414e-05	0.00118566
SPICE1	-0.735876	7.53315e-05	0.00118566
RING1	0.603907	7.58063e-05	0.00119182
MFSD2A	1.13158	7.59221e-05	0.00119248
LDLRAD3	0.800605	7.63738e-05	0.00119726
TNFSF14	3.13053	7.67011e-05	0.00120123
CRYBG3	-0.735996	7.75942e-05	0.00121171
GTPBP10	-0.754773	7.75838e-05	0.00121171
ATAD2	-0.636585	7.75384e-05	0.00121171
C16orf91	0.963922	7.85781e-05	0.00122472
ZNF624	-0.994091	7.88688e-05	0.00122691
TWF2	0.752629	7.88703e-05	0.00122691
DTX2	0.795674	7.94051e-05	0.00123381
MVB12A	0.680128	7.94655e-05	0.00123381
AC026954.2	3.50722	7.98211e-05	0.00123814
RADIL	0.63785	7.99119e-05	0.00123837
VKORC1	0.683997	8.05972e-05	0.00124661
SCAMP2	0.624646	8.07617e-05	0.00124796
DTX1	0.809384	8.1321e-05	0.00125541
CLUH	0.628474	8.14021e-05	0.00125546
CCR10	1.19776	8.14793e-05	0.00125546
MED4	-0.620034	8.15952e-05	0.00125566
CLEC3B	1.40116	8.16469e-05	0.00125566
TTC26	-0.865452	8.17717e-05	0.00125629
PUSL1	0.683757	8.18426e-05	0.00125629
S100A9	2.27768	8.20465e-05	0.00125823
SNRPC	0.767446	8.21242e-05	0.00125823
NPM3	1.31861	8.22342e-05	0.00125873
TBC1D23	-0.591875	8.23418e-05	0.00125919
TSGA10	-0.921246	8.31126e-05	0.0012662
LGI4	0.893264	8.30767e-05	0.0012662
TMEM11	0.717337	8.31041e-05	0.0012662
TLNRD1	0.713485	8.32109e-05	0.00126651
SNX16	-0.829033	8.37656e-05	0.00127256
ZNF626	-0.61826	8.40879e-05	0.00127626
AC092835.1	-0.844727	8.42971e-05	0.00127824
MMP2	1.27516	8.44512e-05	0.00127868
NR2F1	0.880521	8.44836e-05	0.00127868
HNRNPDL	-0.6254	8.55821e-05	0.0012929
ATP13A2	0.698429	8.61878e-05	0.00129963
DYNC1LI2	-1.07183	8.66698e-05	0.00130568
WDR34	0.847835	8.72295e-05	0.00131289
TCF7L1	0.682043	8.77621e-05	0.00131846
SCRIB	0.70381	8.77622e-05	0.00131846
RGS19	1.10665	8.82139e-05	0.00132402
THUMPD2	-0.746339	8.83057e-05	0.00132418
ZFP37	-0.912883	8.88614e-05	0.00133128
CCNG2	-0.782512	8.94791e-05	0.0013393
GPT	1.03828	8.95638e-05	0.00133933
INTS8	-0.582674	8.98764e-05	0.00134272
PSAP	0.821969	8.99562e-05	0.00134272
NDUFA13	1.01062	9.03603e-05	0.00134732
SIPA1	0.693199	9.04303e-05	0.00134732
ZNF598	0.612731	9.06678e-05	0.00134962
DIAPH2	-1.01422	9.10383e-05	0.00135268
TSEN34	0.689886	9.11238e-05	0.00135268
CCDC181	-0.953993	9.15912e-05	0.00135606
ANKRD49	-0.908388	9.16018e-05	0.00135606
MYDGF	0.742964	9.21725e-05	0.00136078
GAA	0.66594	9.203e-05	0.00136078
LSP1	1.65146	9.23032e-05	0.00136147
PCDH1	0.665178	9.37116e-05	0.00137849
SPEF2	-0.921813	9.39514e-05	0.00138076
ANO8	0.687173	9.42868e-05	0.00138194
SELENOM	0.644985	9.45209e-05	0.00138412
DMD	-0.989859	9.49424e-05	0.00138778
MAP9	-0.997639	9.5118e-05	0.0013891
KTN1	-0.620491	9.55413e-05	0.00139403
ORC3	-0.58002	9.61958e-05	0.00140106
ZNF287	-0.667351	9.68092e-05	0.00140746
MIGA1	-0.698464	9.67634e-05	0.00140746
GNAI2	0.745094	9.70899e-05	0.00141028
TOX2	0.97375	9.74526e-05	0.00141428
CRIPT	-0.66141	9.76721e-05	0.0014162
NAGLU	0.910986	9.78013e-05	0.00141681
MRPS2	1.00984	9.81644e-05	0.00141953
ZNF141	-1.0944	9.81456e-05	0.00141953
HLA-DRB5	3.08168	9.83046e-05	0.0014203
NR1H2	0.625134	9.8872e-05	0.00142595
KMT2E	-0.58701	9.91138e-05	0.00142817
RPGRIP1L	-0.74874	9.99019e-05	0.00143825
ZNF182	-0.907502	0.000100918	0.0014503
TERF1	-0.693216	0.000102416	0.00146794
PLD4	1.3371	0.000102333	0.00146794
ZNF354A	-0.863553	0.000102369	0.00146794
SCOC	-0.76039	0.000102543	0.00146846
SPI1	1.24929	0.000103565	0.00148075
RAB21	-0.716836	0.000103625	0.00148075
MPHOSPH10	-0.685555	0.000103675	0.00148075
HP1BP3	-0.606086	0.000104197	0.00148638
FAM171A2	0.942012	0.000104344	0.00148638
MRPS24	0.907439	0.000106849	0.00151279
UBALD2	0.803072	0.000106851	0.00151279
CFAP69	-0.906377	0.000106952	0.0015129
NOC2L	0.593283	0.000107196	0.00151503
MARCHF7	-0.804061	0.00010769	0.00151936
SPDL1	-1.1121	0.00010916	0.00153877
YTHDC1	-0.608357	0.000110273	0.00155062
ZNF354B	-0.616409	0.000110288	0.00155062
FASTKD3	-0.945549	0.000111254	0.00156016
MGRN1	0.706747	0.000111441	0.00156142
LNPK	-0.766641	0.000111855	0.00156588
SMIM13	-0.719708	0.000112011	0.00156671
ZNF586	-0.686849	0.000112331	0.00156983
EIF5B	-0.700623	0.000113059	0.00157864
PGAP6	0.628703	0.000113446	0.00158269
OBSL1	0.584186	0.000113557	0.00158288
SPAG7	0.745813	0.000114256	0.00158988
TMTC3	-0.665792	0.000115554	0.00160656
MPV17L2	0.913964	0.000116142	0.00161336
EXOSC4	0.834801	0.000116619	0.0016186
CASKIN2	0.789887	0.000116741	0.00161891
AK9	-0.674033	0.00011756	0.00162887
MT3	1.10347	0.000118375	0.00163458
AGTPBP1	-1.04942	0.000118705	0.00163774
APRT	0.646645	0.000119534	0.00164779
DCAF15	0.863284	0.000121246	0.00166713
MYO1C	0.685657	0.000121571	0.00167019
ATG101	0.8543	0.000121944	0.0016739
TIMM29	0.728306	0.000122296	0.00167731
RPAP2	-0.806299	0.000122418	0.00167756
TMEFF1	-0.609528	0.000122619	0.0016789
ABCF1	0.5839	0.000122735	0.00167907
PHGDH	0.924477	0.000123832	0.00169264
BANF1	0.869729	0.000124567	0.00170126
BPNT2	-0.680386	0.000125284	0.00170675
ERGIC2	-0.743614	0.000125533	0.00170726
TGFB1I1	1.1422	0.000125435	0.00170726
PSD4	0.643259	0.000126089	0.00171339
SCAF11	-0.612138	0.000127189	0.00172689
RPUSD1	0.770226	0.000128005	0.00173396
IL1RAPL1	-0.991149	0.00012803	0.00173396
NAA80	0.744122	0.000127913	0.00173396
CCDC110	-1.27872	0.000128538	0.00173794
ZNF354C	-0.650798	0.000129457	0.00174807
FAAP100	0.644085	0.000129503	0.00174807
UBE2W	-1.03062	0.000130001	0.00175334
NUFIP2	-0.600913	0.000130228	0.00175349
NDUFA7	0.941997	0.000130168	0.00175349
IFI27L2	0.825184	0.000130616	0.00175579
RFXANK	0.713463	0.000131342	0.00176409
TPGS1	0.683302	0.000131985	0.00177126
DNAH6	-0.983838	0.000133404	0.0017862
CPTP	0.802936	0.000133396	0.0017862
DPP3	0.643361	0.000133429	0.0017862
LOXL1	1.36806	0.000135016	0.00180151
NBEAL1	-0.709855	0.000134914	0.00180151
UQCRH	0.881712	0.000135865	0.00181134
POM121	0.704789	0.000136269	0.00181524
ALKBH7	0.770987	0.000136473	0.00181647
ZCCHC10	-0.718749	0.000136736	0.00181848
RPL36	0.723821	0.000136885	0.00181897
SUSD2	1.4958	0.000137019	0.00181926
DUSP15	0.985684	0.000137588	0.00182234
AXL	0.773972	0.000137553	0.00182234
SMIM1	1.93864	0.000137449	0.00182234
PIM3	1.01041	0.000137953	0.00182419
PPM1B	-0.613459	0.000138997	0.00183651
OBI1	-0.650632	0.000139247	0.0018383
WBP1	0.659053	0.000140131	0.00184697
TWF1	-0.931832	0.000140622	0.00185045
ZNF865	0.749865	0.000140605	0.00185045
CTNNA3	-1.59051	0.000140784	0.00185108
NDUFA5	-0.879361	0.000141207	0.00185223
SYCP2	-0.872268	0.000141214	0.00185223
NCF2	1.4957	0.00014289	0.00187118
GDAP1	-0.740886	0.000143174	0.00187338
ZNF33A	-0.961737	0.000143376	0.00187452
ID1	1.02578	0.00014372	0.0018759
KCNT2	-0.939565	0.000143968	0.0018759
ELAPOR2	-0.826199	0.000143999	0.0018759
PPP1CA	0.601137	0.000144176	0.0018759
ADGRF3	1.37039	0.000143926	0.0018759
FGD3	0.988305	0.000144309	0.00187614
UQCC3	0.9322	0.000144887	0.00188214
SHLD2	-0.646235	0.000145036	0.00188257
ATP6AP1	0.747572	0.000146032	0.00189382
EMILIN1	0.902342	0.000146136	0.00189382
COPZ2	0.883987	0.000147261	0.00190425
ZNF423	0.88528	0.000147636	0.00190425
PPFIBP1	-0.693092	0.000147645	0.00190425
SLC35E3	-0.63002	0.000147616	0.00190425
SLF2	-0.593564	0.000148131	0.001909
TRPM4	0.872539	0.000149992	0.00193145
ZNF14	-0.615243	0.000151173	0.00194356
VN1R1	-0.987707	0.000151364	0.00194449
MCOLN1	0.5893	0.000151575	0.00194565
LYPLA1	-0.836353	0.000152827	0.00195862
C3orf33	-0.875555	0.000156048	0.00199674
OCIAD1	-0.703214	0.000157362	0.00201197
ALOX5AP	1.94762	0.00015785	0.00201362
NIPSNAP3B	-0.977609	0.00015801	0.00201391
FKBP10	0.67756	0.00015849	0.00201686
CEP135	-0.831021	0.000159552	0.00202879
ZNF322	-1.0966	0.000159727	0.00202942
PCDH9	-0.717351	0.000160721	0.00204045
DDX10	-0.588933	0.000160995	0.00204233
AHI1	-0.841396	0.00016141	0.00204599
H2BC21	0.942721	0.000162697	0.00206071
NME2	0.604323	0.000162861	0.00206117
SAP130	0.676531	0.000163805	0.00206827
SLC22A18	1.46769	0.000163937	0.00206833
ZNF708	-0.811275	0.000164345	0.00207094
TMEM170B	-0.866641	0.000164526	0.00207094
AEBP1	1.181	0.000164993	0.00207518
NLGN3	0.701715	0.000166008	0.00208474
NRROS	0.888768	0.000167274	0.00209901
CNPY3	0.605592	0.000169021	0.00211439
NACC1	0.655118	0.000169417	0.00211771
RAPGEF5	-0.842329	0.0001701	0.00212461
SLC25A39	0.707229	0.000170303	0.00212497
RAB4B-EGLN2	1.07698	0.000170522	0.00212497
MICU3	-0.899241	0.000170787	0.00212603
TMEM204	1.00264	0.000171238	0.00212899
RNF166	0.621686	0.000172734	0.00214412
STXBP3	-0.644929	0.000174515	0.00215616
PTPRF	0.631973	0.00017443	0.00215616
CDK2AP2	0.964587	0.000174619	0.00215616
ABHD14A	0.948867	0.000174259	0.00215616
FZD8	1.00852	0.00017617	0.00217036
ERP29	0.586948	0.000177574	0.00218599
IFT80	-0.72804	0.000178373	0.00219251
ZNF439	-0.595764	0.000178272	0.00219251
XKR8	0.784048	0.000179638	0.00220638
ARMC1	-0.671861	0.000179853	0.00220734
AZI2	-0.60078	0.000180596	0.00221479
NUDT16	-1.8566	0.000181428	0.00222164
HSD17B10	0.877205	0.000181768	0.00222205
HBS1L	-0.597992	0.000182272	0.00222205
SLC25A16	-0.646118	0.000181661	0.00222205
TRMT112	0.765146	0.000182051	0.00222205
TAS2R14	-1.06454	0.000181884	0.00222205
LSR	1.32714	0.000184456	0.00224516
PSMD8	0.657187	0.000184808	0.00224776
CLU	1.09651	0.000186204	0.00226304
RHPN1	0.738902	0.000187565	0.00227617
FHL3	0.810898	0.000188375	0.00228429
USP14	-0.633749	0.00018877	0.00228738
ZNF518A	-0.921714	0.000189081	0.00228943
ANKAR	-0.684874	0.000190537	0.00230362
CCDC30	-0.773085	0.000191716	0.00231442
ZSCAN30	-0.708897	0.000191864	0.0023145
RTN4R	1.22628	0.000196671	0.00235708
TSPO	1.12367	0.000196502	0.00235708
RPP38	-0.680806	0.000196342	0.00235708
ADAL	-0.619024	0.000196409	0.00235708
NDUFA6	0.784706	0.00019652	0.00235708
RPS2	0.819887	0.000197269	0.00235865
SH2B2	0.840569	0.000197198	0.00235865
A2M	1.15354	0.000197073	0.00235865
FASTKD2	-0.725825	0.000198045	0.00236367
CCL5	2.6182	0.000197923	0.00236367
VSIR	0.881745	0.000198721	0.00236902
NHP2	0.618763	0.000199288	0.00237404
H2AC21	0.89448	0.000199669	0.00237683
ZNF587B	-0.74363	0.00019982	0.00237689
POP7	0.911922	0.000200394	0.00238013
QPRT	0.825261	0.000201213	0.00238646
ALDH16A1	0.825866	0.000201682	0.00239028
AC073896.1	1.3114	0.000203911	0.00241015
ODR4	-0.797132	0.000203953	0.00241015
ZNF578	-0.892224	0.000203939	0.00241015
LINS1	-0.729913	0.000204107	0.00241022
SLC39A1	0.839881	0.00020482	0.00241665
CCDC120	0.695381	0.00020589	0.00242422
FKRP	1.41532	0.00020583	0.00242422
MEGF8	0.71942	0.000207074	0.00243462
NSDHL	0.673029	0.000207057	0.00243462
TMEM161A	0.646011	0.000208094	0.00244484
SS18L2	-0.72368	0.000210575	0.0024722
TRADD	0.782116	0.000212778	0.00249086
PSENEN	0.769844	0.000212762	0.00249086
SSB	-0.587017	0.000215213	0.00251443
CATSPERE	-0.915098	0.000215111	0.00251443
PHF5A	0.652597	0.000218107	0.00254041
PLP2	1.15245	0.000218004	0.00254041
FAM89B	0.80967	0.000217874	0.00254041
MRPL28	0.71622	0.000219127	0.00254986
C1QC	1.38123	0.000219233	0.00254986
LCAT	0.867352	0.000220138	0.0025549
ZNF770	-0.692328	0.000220402	0.00255613
NRAS	-0.641196	0.000221211	0.00256367
S100A10	1.28825	0.000222773	0.00257993
METRN	1.07736	0.000223667	0.00258598
LGALS3BP	0.828463	0.000223458	0.00258598
SCRG1	0.850161	0.000224003	0.00258656
CHST14	0.917603	0.000224142	0.00258656
CPNE6	0.784363	0.000224549	0.00258942
ADRB2	0.831329	0.000225216	0.00259342
SUMO1	-0.580411	0.000226094	0.00259999
PALM3	1.39469	0.000227734	0.00261499
ZNF579	0.775273	0.000229868	0.0026339
FAM177A1	-0.82485	0.000231259	0.00264797
PRR12	0.623397	0.000232069	0.00265537
RAB3IP	-0.855125	0.000233479	0.00266962
NXPE3	-0.592142	0.000233934	0.00267294
MRPS34	0.811422	0.00023536	0.00268734
RESF1	-1.21733	0.000235799	0.00268858
AC011462.1	3.58677	0.00023573	0.00268858
BTBD7	-0.596978	0.000235998	0.00268895
CPZ	3.3135	0.000238586	0.00271272
BLOC1S3	1.17996	0.000238565	0.00271272
MAGOHB	-0.835087	0.000238928	0.00271471
NDUFB5	-0.636896	0.000239274	0.00271674
RWDD4	-0.708405	0.000241796	0.00273963
RASD1	1.10196	0.000242749	0.0027485
MTSS2	0.862265	0.000243743	0.00275783
ZNF283	-0.664632	0.000244483	0.00276428
COMMD10	-0.622089	0.000244839	0.00276638
NDUFA1	1.02356	0.000245645	0.00277163
VPS36	-0.737605	0.000247149	0.00278472
POLD1	0.58636	0.000248889	0.00280044
HLTF	-0.580446	0.00024876	0.00280044
VASP	0.647894	0.000249523	0.00280563
ZNF471	-0.741401	0.000250567	0.00281541
GAS2L1	0.865692	0.00025259	0.00283422
ZNF454	-0.826929	0.000253965	0.00284767
ATRAID	0.662589	0.000254575	0.00285254
CD81	0.875013	0.00025485	0.00285365
UQCR11	0.708722	0.000257913	0.00288198
MAP4K5	-0.620382	0.000258643	0.00288616
FLNA	0.998526	0.000258478	0.00288616
PGGT1B	-0.689658	0.000259554	0.00289235
ZNF670	-0.894304	0.000261554	0.00291264
UNC93B1	0.758357	0.000261859	0.00291403
ZNF286A	-0.879589	0.000263212	0.00292508
FKBP3	-0.619747	0.000264816	0.00293687
KLHL15	-0.612909	0.000264663	0.00293687
NECAB1	-1.0593	0.000265413	0.00294022
MEX3D	0.902425	0.000266037	0.00294437
POLR3GL	0.729184	0.000266416	0.00294656
AHDC1	0.603466	0.000269493	0.00297547
GARNL3	-0.638445	0.00026958	0.00297547
ERCC8	-0.681553	0.000270141	0.00297665
RAB11FIP2	-0.581813	0.000270237	0.00297665
STX17	-0.592529	0.000270167	0.00297665
RWDD1	-0.783803	0.000278909	0.00306592
FMOD	1.77984	0.00027976	0.00307124
FOXN2	-0.829822	0.000279772	0.00307124
EPN1	0.664517	0.000283	0.0031013
SMC4	-0.789351	0.000283083	0.0031013
LNPEP	-0.64004	0.000283694	0.0031059
G0S2	1.74211	0.000285245	0.00311867
OFD1	-0.628617	0.000285886	0.00312357
FKBP2	0.824558	0.000287049	0.00313417
ZNF365	-0.614036	0.000289165	0.00315002
TMEM167A	-0.6204	0.000289277	0.00315002
FAM122B	-0.630186	0.000291242	0.00316928
PAIP2B	-1.59733	0.00029333	0.00318143
CREBZF	-0.711955	0.000293927	0.00318143
RRAGA	0.634694	0.000292774	0.00318143
AGL	-0.583069	0.000293448	0.00318143
TBK1	-0.605837	0.000293076	0.00318143
METRNL	0.890506	0.000294443	0.0031849
TCF7	0.902817	0.000295561	0.00319077
SNX6	-0.828526	0.000295442	0.00319077
PCDH15	-0.951312	0.000295773	0.00319077
WDHD1	-0.675643	0.00029571	0.00319077
ZNF711	-0.608326	0.000297687	0.00320716
SKA2	-0.834761	0.000300242	0.00321971
PLCD1	0.882885	0.000299557	0.00321971
SCARF2	0.687572	0.000299758	0.00321971
FXYD1	0.927348	0.000299858	0.00321971
DENND2C	-0.941922	0.00030261	0.00324297
PYROXD2	0.684538	0.000304694	0.00326314
SNRNP25	0.637252	0.000305357	0.00326808
SLC37A2	1.19669	0.000306716	0.00328047
GIN1	-0.732747	0.000307422	0.00328585
NBPF9	-0.721865	0.000309932	0.0033105
RAI2	0.813624	0.00031074	0.00331476
SHOC2	-0.600396	0.000311721	0.00331869
BORCS6	0.701008	0.000311619	0.00331869
PTOV1	0.595584	0.000314181	0.00334268
TBL1XR1	-0.605391	0.000315774	0.00335522
SRSF2	0.706355	0.000316903	0.0033607
SOX2	0.78526	0.000316623	0.0033607
ZSWIM9	0.721026	0.000316911	0.0033607
POC5	-0.741227	0.000319139	0.00337861
LRRC58	-0.723009	0.000321259	0.00339793
JAK2	-0.631635	0.000322005	0.00340139
LIN7B	0.861227	0.000322637	0.00340142
TUBA1B	0.914405	0.000322589	0.00340142
CACUL1	-0.610994	0.000322258	0.00340142
SCAI	-0.763134	0.000324481	0.00341642
NNAT	1.0639	0.00032475	0.00341655
DNAH7	-0.698098	0.000324929	0.00341655
ZNF345	-0.748725	0.000325239	0.00341655
FAM126B	-0.673763	0.000325928	0.00342055
ZNF668	0.604122	0.000329074	0.00345134
ANAPC4	-0.659866	0.000330194	0.00345797
TERF2IP	0.618833	0.000330559	0.00345797
PTPN11	-0.660515	0.000330331	0.00345797
CALY	1.1897	0.000331383	0.00346398
FLYWCH1	0.630872	0.000333389	0.0034769
CLEC14A	1.08372	0.000333654	0.0034769
ALKBH4	0.627181	0.000334088	0.00347919
PTPN6	1.17635	0.000335348	0.00349007
SLC12A4	0.67079	0.000337114	0.00350297
TKT	0.722846	0.000338046	0.00350691
RPAP3	-0.594457	0.000339006	0.00351237
H2AC8	1.27099	0.000340029	0.00352072
PRKD2	0.604347	0.000340259	0.00352086
TMEM187	0.858991	0.000341587	0.0035301
GSE1	0.712122	0.000341807	0.00353012
DDX6	-0.595842	0.000343614	0.00354652
ITGAM	0.942011	0.000344659	0.00355505
RGPD6	-0.882493	0.000348352	0.00358858
FAM174C	0.912939	0.000348906	0.00359201
ZNF655	-0.606867	0.000349915	0.00359782
PLD1	-0.762326	0.000352329	0.00361806
KIF5B	-0.861818	0.000353658	0.00362736
SARDH	0.890454	0.000356958	0.00365634
ZNF845	-0.688645	0.000359937	0.00368291
CAPRIN2	-0.679272	0.000360787	0.00368626
ZNF502	-0.856991	0.000360621	0.00368626
ZFP62	-0.934904	0.000363072	0.00370726
TFAM	-0.620354	0.000364218	0.00371345
HPS6	0.651734	0.000364364	0.00371345
NKIRAS1	-0.74732	0.00036508	0.00371608
FRZB	1.56748	0.000367018	0.00372986
FAM98B	-0.647925	0.000367124	0.00372986
COA3	0.600595	0.00036833	0.00373977
ZNF189	-0.83988	0.000371314	0.00376301
SMCHD1	-0.585489	0.000371957	0.00376717
LAPTM5	1.17585	0.00037325	0.00377555
PLD3	0.839911	0.000375383	0.00379476
OPLAH	0.898169	0.000379552	0.00383451
SCML2	-0.706618	0.000380743	0.00384415
ROGDI	0.659077	0.000382014	0.0038522
ZUP1	-0.634475	0.000381953	0.0038522
SELENOO	0.643502	0.000383154	0.00386007
CORO1A	0.774599	0.000383271	0.00386007
CNIH1	-0.66459	0.000385494	0.00387764
IMPACT	-0.604903	0.000386127	0.00388161
TEAD4	1.25472	0.00038656	0.00388205
TEPSIN	0.583901	0.000387175	0.00388492
LCP1	1.14819	0.00038861	0.0038945
NT5C3A	-0.84821	0.000390041	0.00390495
BAZ1A	-0.726726	0.000390134	0.00390495
DYRK1B	0.590352	0.000392095	0.00391733
DNAJB4	-0.645812	0.000393039	0.00392193
SPHK1	1.04063	0.000392825	0.00392193
ZNF414	0.633884	0.00039337	0.00392224
BTBD8	-0.820617	0.000394768	0.00392951
FADD	0.612266	0.000395504	0.00393443
ZSCAN12	-0.749499	0.00039961	0.00397041
MMP28	0.912868	0.000400311	0.00397494
CLDN15	1.00619	0.000401368	0.00398299
APOC1	1.16514	0.000402243	0.00398513
LSM10	0.670585	0.000401946	0.00398513
RBMXL1	-0.630207	0.00040232	0.00398513
TACO1	0.794086	0.000403564	0.00399406
ZNF776	-0.607541	0.000403714	0.00399406
MLST8	0.63473	0.000405283	0.00400094
AMY2B	-0.637041	0.000405396	0.00400094
TCF20	-1.2505	0.000407416	0.0040165
GLRX3	-0.601758	0.000409829	0.00403733
FURIN	0.610911	0.000410446	0.00404095
BCKDK	0.580922	0.000411072	0.0040422
FIGN	-0.662816	0.000411456	0.00404354
ZNF510	-0.603821	0.000411854	0.004045
DNAJB14	-0.750355	0.0004126	0.00404987
NPIPB4	-1.18708	0.00041302	0.00405154
HDAC10	0.591196	0.000413715	0.00405591
CASTOR2	0.640298	0.000414009	0.00405634
AP2M1	0.614828	0.000421105	0.00411592
ZNF35	-0.916223	0.000422132	0.00412347
SLC22A6	1.83667	0.000422618	0.00412574
FAM110A	1.02753	0.000424099	0.00413522
LAGE3	0.931466	0.000423911	0.00413522
UBE2V2	-0.6819	0.000425075	0.00414183
EFCAB7	-0.786237	0.000425287	0.00414183
PAF1	0.633095	0.000425814	0.00414389
SMOX	0.753868	0.000427415	0.00415272
ZNF493	-0.817385	0.00042743	0.00415272
PRR4	-0.593374	0.000429411	0.004162
LRRC4C	-0.600462	0.000429263	0.004162
ZNF107	-0.712144	0.000434193	0.00420333
RPGR	-0.822407	0.000434742	0.00420541
AC002996.1	0.881664	0.000434926	0.00420541
REX1BD	0.747418	0.000435989	0.00421317
SLC25A5	0.615004	0.000438297	0.00423044
ZNF226	-0.902659	0.000439433	0.00423636
COX6A1	0.768781	0.000439762	0.00423702
RENBP	0.70681	0.000442646	0.00426228
ADCY7	0.75443	0.000443016	0.00426331
LRIF1	-0.632008	0.000446349	0.00429029
EXOC6	-0.687767	0.000447732	0.00430103
LENG9	1.20797	0.000451654	0.00433358
CSF1R	0.945748	0.000458097	0.00439021
MSN	0.727009	0.000461525	0.00441524
RPS21	0.759517	0.000461808	0.00441534
HNRNPLL	-0.684463	0.000464628	0.00443381
SGCB	-0.745988	0.000464832	0.00443381
SYCP2L	-0.920771	0.000465192	0.00443463
BMT2	-0.861727	0.000470638	0.00447793
FLT3LG	0.831782	0.000473091	0.00449672
SUSD3	1.45186	0.000477329	0.00453169
S100A8	1.81529	0.000478012	0.00453203
ADPRM	-0.752981	0.000478202	0.00453203
LGALS9B	1.77998	0.000478046	0.00453203
ARHGAP18	-0.741021	0.000479045	0.00453562
BCLAF1	-0.645349	0.000485443	0.00457925
SOX18	1.76578	0.000484674	0.00457925
OTOS	1.91248	0.000487683	0.00459237
PHPT1	0.764335	0.000488491	0.0045956
PSMB9	0.974641	0.000488592	0.0045956
BCL3	0.965616	0.000490773	0.00461076
ACP5	1.65881	0.000492752	0.00462668
SNRPB	0.724349	0.00049514	0.00464104
B4GAT1	0.888807	0.000495593	0.0046426
ZNF221	-0.687725	0.000495887	0.00464268
SUMO3	0.636992	0.000496311	0.00464397
H2AZ2	-0.583546	0.000496827	0.00464612
GNPDA2	-0.696006	0.000499012	0.00466387
GK5	-0.642149	0.00049977	0.00466826
TDRD3	-0.593827	0.000501648	0.00466892
FAM126A	-0.62647	0.000501676	0.00466892
THAP8	0.752978	0.000501763	0.00466892
GALNT13	-0.671594	0.000503394	0.00468056
RTN4RL2	1.31238	0.000503913	0.0046827
H2AC4	1.70487	0.000513327	0.004762
PSMB6	0.616514	0.000514122	0.00476423
SLC26A1	1.05442	0.000516204	0.00477353
ZNF721	-0.939636	0.000516336	0.00477353
CDC42EP1	1.05056	0.000518782	0.00479069
IGSF9	1.11177	0.000525206	0.00484144
ZBBX	-1.2452	0.000525714	0.00484144
ESRRG	-0.605754	0.00052577	0.00484144
FBXL14	0.867639	0.00052665	0.00484679
COMTD1	0.833323	0.000531208	0.00487584
GNG11	1.03405	0.000535195	0.00490595
MID2	0.749799	0.000539543	0.00493265
ELL2	-0.773181	0.000539931	0.00493265
NFATC1	0.802719	0.00053949	0.00493265
SEPTIN9	0.933573	0.0005399	0.00493265
N4BP2L1	-0.583027	0.000541787	0.00493825
SFRP2	1.12791	0.000541886	0.00493825
TAS1R3	1.58226	0.00054147	0.00493825
C9orf16	0.876337	0.000542066	0.00493825
TRMT61A	0.693037	0.000543027	0.00494341
ZFP69	-0.823849	0.000543809	0.00494579
RBM25	-0.590607	0.000545367	0.00495441
ID3	0.836212	0.000551538	0.00500487
TIMM13	0.682179	0.000553189	0.00501454
EHD2	0.841175	0.000564225	0.00510571
HLA-DQB1	2.3166	0.000568589	0.00513465
SOX15	1.34154	0.000571147	0.00515399
RPL11	0.710266	0.000572658	0.00516475
RRAD	1.74954	0.000577214	0.00519808
KIAA0753	-0.722246	0.000577315	0.00519808
RPUSD2	0.705403	0.000577753	0.00519913
B3GAT3	0.584129	0.000579067	0.00520519
H2BC15	1.07178	0.000580536	0.00520973
BOP1	0.657408	0.000580147	0.00520973
PLEKHF1	0.946617	0.000582323	0.00521742
ACSF2	0.633256	0.000582358	0.00521742
SHISA4	0.746401	0.000585024	0.00523435
FLRT1	0.709452	0.0005866	0.00524385
CTXN1	0.929652	0.000587401	0.00524812
TRAF4	0.686351	0.000591255	0.00527674
ZFAND1	-0.600256	0.000594188	0.0053
H4C9	1.53845	0.000594884	0.0053033
SPOPL	-0.842121	0.000600861	0.00534777
DNASE2	0.837823	0.000607498	0.00539499
RPS6KA6	-0.851332	0.000615642	0.00545097
NAT14	0.865803	0.000616841	0.00545706
CRIP1	1.78927	0.000619981	0.00547887
COX5B	0.632852	0.000620822	0.0054833
ZNF160	-0.658509	0.000631431	0.00556489
MVP	0.766287	0.000633337	0.00557265
SLF1	-0.660591	0.000633341	0.00557265
ZNF660	-1.03097	0.000633104	0.00557265
FBLN2	1.27867	0.000633865	0.00557423
FZD9	1.06601	0.000636256	0.0055892
ABHD13	-0.722919	0.000639037	0.00560453
FAM50B	0.721515	0.000639727	0.00560632
APOD	1.25646	0.000640278	0.00560632
FAM200B	-0.727898	0.000640259	0.00560632
ASTN2	0.735707	0.000642199	0.00561431
NPC2	0.840722	0.000644397	0.0056272
HLA-C	0.953475	0.000644329	0.0056272
TAP2	0.672135	0.000646948	0.00564205
CEP57	-0.651723	0.000651452	0.00566442
GADD45GIP1	0.762904	0.000651099	0.00566442
SYNJ2BP	-0.671707	0.000652145	0.00566741
NCAM2	-0.655538	0.000654127	0.00568159
DBF4	-0.875066	0.00066102	0.00573226
SYNE1	-0.727012	0.000672262	0.00582352
PLSCR3	0.829079	0.000677336	0.00586121
MAP11	0.58001	0.000684073	0.00591321
MSI1	0.720537	0.000691206	0.0059532
GBP4	1.32816	0.000691268	0.0059532
LCN12	1.13545	0.000690701	0.0059532
N4BP2L2	-0.600766	0.000691053	0.0059532
FZD7	0.79153	0.000693581	0.00596995
CREB1	-0.986417	0.000694051	0.00597082
LRRC57	-0.703909	0.000696398	0.00598784
ATP1A4	1.47632	0.000696974	0.00598816
UTP23	-0.703596	0.000697174	0.00598816
C1orf35	0.884874	0.000697947	0.00599163
PHOSPHO2	-0.879605	0.000699697	0.00600141
PLAAT4	1.00648	0.000701475	0.00601237
GPR180	-0.66104	0.000708579	0.00606366
AP5M1	-0.639936	0.000710815	0.0060757
PAXBP1	-0.596434	0.000711109	0.0060757
DPM2	0.594085	0.000717016	0.00612294
UBA6	-0.649699	0.000720196	0.00614363
FGFRL1	1.01303	0.000723155	0.00615915
MTF2	-0.649547	0.000732607	0.00622565
MTMR7	-0.608598	0.000737015	0.00625095
ZDHHC8	0.586466	0.000739205	0.00626298
IL6ST	-0.718387	0.000742354	0.00627982
TMX3	-0.734847	0.000743729	0.00628817
SPHK2	0.669668	0.0007443	0.00628972
LRWD1	0.73543	0.000745728	0.0062948
P2RY2	1.23616	0.000746453	0.0062948
MRPL12	0.94254	0.000746352	0.0062948
ANKRD62	-1.75986	0.00074727	0.00629842
UTP15	-0.600859	0.000748931	0.00630915
SMARCC1	-0.643076	0.000750952	0.00631615
DHRS4	0.594466	0.000756838	0.00635266
RBIS	-0.628389	0.000761331	0.00638707
HLA-DOA	1.0037	0.000763048	0.00639817
PFN1	0.665383	0.000763863	0.00640169
GPNMB	1.24217	0.00076945	0.00643854
BST2	0.971516	0.000772349	0.00645946
SHKBP1	0.617932	0.000774208	0.00646944
FCGR3B	2.36264	0.000774339	0.00646944
ARL6IP6	0.668938	0.000778453	0.00650046
FGFR1OP2	-0.58609	0.000788599	0.00657504
SEC22A	-0.65532	0.000793621	0.00660333
POMGNT2	0.62198	0.000794228	0.006605
GTF2H2	-0.641585	0.000795591	0.00661295
CD248	1.25436	0.000800419	0.00664051
KLHL25	0.729913	0.000800544	0.00664051
MDH2	0.667835	0.000801015	0.00664101
AGPAT2	0.722063	0.000802196	0.00664741
KRAS	-0.653874	0.000807291	0.00667807
DDOST	0.583985	0.000807542	0.00667807
ADORA1	0.704524	0.000811952	0.00671111
SMC2	-0.637074	0.000815267	0.0067266
CKB	0.679112	0.000819377	0.00675405
PHRF1	0.633327	0.000820559	0.00675663
EFNB1	0.727323	0.000823409	0.00677132
CLIP3	0.621416	0.00082308	0.00677132
DHRS4L2	0.872147	0.000830296	0.00681414
CCDC7	-0.817592	0.000831338	0.00681924
CDKN2D	0.645268	0.000831794	0.00681953
ZNF519	-0.977519	0.0008357	0.00684118
ZNF214	-0.723435	0.000838453	0.0068568
HSPB2	0.806369	0.000844208	0.00690039
D2HGDH	0.704535	0.000849987	0.00693714
DNAJC25	-0.690281	0.000851622	0.00694699
ETAA1	-0.802697	0.000854249	0.00695793
IFTAP	-0.650713	0.000855507	0.00696437
CAVIN4	-0.861319	0.000856328	0.00696437
H4C8	0.731891	0.000857392	0.00696953
CASD1	-0.62424	0.000858401	0.00697312
POLR2J	0.600744	0.000859361	0.00697506
RPL13A	0.721353	0.000863736	0.00700355
RPS27AP5	0.780873	0.00086608	0.00701906
ITGB2	1.00898	0.000869986	0.00704368
SLC39A4	1.00993	0.000871656	0.00705367
ECE1	0.6462	0.000875684	0.00707598
CD177	1.98797	0.000875721	0.00707598
FGFR3	0.835257	0.000876868	0.0070782
RASL11A	1.02936	0.0008801	0.00710076
DYNC2LI1	-0.663339	0.000882072	0.00711313
ZW10	-0.720203	0.000882686	0.00711454
SNRNP48	-0.634552	0.000883201	0.00711516
SURF2	0.713576	0.000898572	0.00721749
LINGO3	1.2146	0.000902409	0.00724114
CDH23	0.827744	0.00091185	0.00731328
EIF4E3	-0.592487	0.000918539	0.00735361
NOC4L	0.744408	0.000918691	0.00735361
SLC25A40	-0.605433	0.000921763	0.00737092
PDIA3	0.701853	0.000929643	0.00741567
SVIP	-0.714114	0.000931806	0.00742927
MT2A	1.18964	0.00093312	0.00743405
TRIB3	0.929491	0.000937356	0.0074552
PTRHD1	0.725431	0.000942193	0.00748723
WDR17	-0.713055	0.000946133	0.00751395
ISLR	1.34756	0.00094887	0.00752909
DUS3L	0.719902	0.000959328	0.00760385
ADGRA2	0.663792	0.000964289	0.00763118
KLHL17	0.763738	0.000964189	0.00763118
OPALIN	-1.69536	0.000972149	0.00767549
S100A6	0.724461	0.000970734	0.00767549
ZNF511	0.683979	0.000971691	0.00767549
STX11	1.51965	0.000974403	0.00768954
TRIM47	0.94087	0.000983264	0.00774816
GRPEL2	-0.621087	0.000989036	0.00778231
ASMTL	0.610892	0.000998881	0.00784835
SORCS2	0.62439	0.00100174	0.00786317
EEF1AKMT2	-0.756058	0.00100832	0.00789198
SART1	0.609703	0.00101294	0.00791664
PSMB5	0.582956	0.00102379	0.00798608
SNAPC1	-0.626772	0.00102513	0.00799108
PLIN4	0.926716	0.00103192	0.0080376
PGD	0.639728	0.00103775	0.00807164
PRIM2	-0.915175	0.00103978	0.00808016
IFT74	-0.7082	0.0010464	0.00812339
FAM228A	-1.45771	0.00104983	0.00814609
ZNF138	-0.916555	0.00105103	0.00815147
RPS6KA4	0.658863	0.00105242	0.00815449
TMEM30A	-0.700392	0.00105373	0.00816073
TBC1D10C	1.33581	0.001061	0.0082014
TMEM184B	0.729691	0.00106683	0.00823861
PRPF3	-0.584979	0.0010753	0.00828044
ZNF319	0.617188	0.00107582	0.00828044
CLTB	0.673018	0.00107534	0.00828044
NCBP2AS2	0.609379	0.00107521	0.00828044
RMND5A	-0.580441	0.00107889	0.00830015
ERBB2	0.859945	0.00108402	0.00832779
TRAM1L1	-0.759754	0.00108775	0.00835244
TRIL	0.935958	0.00109002	0.00836591
ZNF566	-0.715745	0.0010919	0.00837636
PRKG2	-0.766114	0.00110635	0.0084832
PODNL1	1.1268	0.00110899	0.00849944
ZNF621	-0.67656	0.00111349	0.0085259
ZNF814	-0.750071	0.00111936	0.00856681
BCAM	0.902321	0.00112187	0.00858198
NGFR	1.70911	0.00112672	0.00861088
PHF10	-0.89635	0.00112889	0.00861508
NBPF20	-0.622939	0.00112864	0.00861508
POLI	-0.679298	0.00113181	0.00862949
TRABD	0.655101	0.00113331	0.00863421
HMG20B	0.671289	0.0011378	0.00864269
LMNA	0.725673	0.00113947	0.0086513
SDHAF2	-0.63182	0.00114175	0.00866462
CCDC171	-0.762013	0.0011428	0.00866849
LINGO1	0.990098	0.00117504	0.00886747
CADM4	0.697521	0.00117593	0.00887002
RNF141	-0.703983	0.00118383	0.0089255
BMP8A	0.76264	0.00118447	0.00892616
BOLA1	0.867997	0.00118523	0.00892775
ISLR2	1.36784	0.00118832	0.00894689
PNISR	-0.652251	0.00119403	0.00897318
PTRH1	0.69549	0.00119397	0.00897318
ZNF782	-0.820102	0.00119576	0.00898207
ATP1A2	0.791981	0.00119736	0.00898992
FBXL7	0.714251	0.0011988	0.00899238
SLC16A7	-1.28132	0.00120443	0.00902418
MSTN	-0.857366	0.0012063	0.00903194
ZNF66	-0.866165	0.00121209	0.00906695
ACY3	2.015	0.00121532	0.00908274
ANK3	-0.730562	0.00121521	0.00908274
AFTPH	-0.685243	0.00121936	0.00910053
S100A4	1.67039	0.00121983	0.00910053
WRAP73	0.590343	0.00123085	0.00917343
MBLAC1	0.900861	0.00123701	0.00920741
ZNF563	-0.688731	0.00123787	0.00920878
NXPE2	-1.34396	0.00123843	0.00920878
RBM48	-0.701413	0.00123932	0.00921117
ADCY8	0.587332	0.00124172	0.00922478
ZNHIT2	0.808061	0.0012479	0.00926646
PPP2R3A	-0.62643	0.00125032	0.00928018
BCAN	0.788773	0.00125214	0.00928939
CCDC174	-0.631614	0.00126204	0.00935536
ZNF594	-0.807304	0.00126218	0.00935536
EVC2	0.71162	0.00127836	0.00946229
PLOD3	0.743683	0.00128329	0.00948583
CCSER1	-0.90149	0.0012829	0.00948583
ZMYND15	1.01935	0.00128435	0.00948936
GHDC	0.581031	0.00128655	0.00950128
LY6E	0.77777	0.00129104	0.00953011
CCDC142	0.610992	0.0013027	0.00961178
MGAT1	0.741611	0.00130552	0.00961885
MCM5	0.764536	0.00131092	0.00965052
ELOB	0.627197	0.0013143	0.00966663
YIPF6	-1.22769	0.00132388	0.00972386
COPRS	0.689496	0.00132635	0.00973758
PDLIM4	0.852288	0.00132824	0.00974142
GAL3ST3	0.726574	0.00132868	0.00974142
ZNF610	-0.638432	0.00133964	0.00979964
CYLD	-0.682193	0.00134192	0.00980358
LRG1	1.74827	0.0013408	0.00980358
MNS1	-1.07262	0.00134586	0.00982302
FOSL1	2.16828	0.00134994	0.00984395
NXT1	0.837139	0.00135121	0.0098488
CEP20	-0.686533	0.00135453	0.00985968
C1QA	1.22871	0.00135416	0.00985968
C4orf33	-0.779154	0.00135635	0.00986848
FOLR2	1.42183	0.0013621	0.00990149
ATP6V1G1	0.615273	0.00136277	0.00990187
DYNLT3	-0.768168	0.00136422	0.00990801
SUB1	-0.699453	0.00136657	0.00992059
TYROBP	0.966212	0.00137005	0.00993384
FGFR4	0.965975	0.00137021	0.00993384
PPIP5K2	-0.666939	0.00137981	0.00999884
FEZF2	0.949237	0.00138192	0.0100068
SMN1	-0.730085	0.00138214	0.0100068
SERPINA1	1.33882	0.00138606	0.0100262
FAM228B	-0.696414	0.00139481	0.0100805
FRRS1L	-0.832688	0.00139689	0.0100827
RBP1	0.822169	0.00140051	0.0100981
LIPT1	-0.945831	0.00140016	0.0100981
CYP21A2	1.31938	0.00140097	0.0100981
TDG	-0.804017	0.00141363	0.0101645
ZNF148	-0.591749	0.00141755	0.0101859
GPSM2	-0.72107	0.0014193	0.0101939
FILIP1	-0.852653	0.00142202	0.0102044
DBI	0.787236	0.00142248	0.0102044
ACTG1	0.752058	0.00143482	0.0102827
CAPS	1.13944	0.00144029	0.0102991
CCDC18	-0.865129	0.00143868	0.0102991
ZEB2	-0.788366	0.00143965	0.0102991
GIMAP1	1.03137	0.00144012	0.0102991
PROB1	0.875771	0.00144441	0.010315
FAM43B	0.832136	0.00144661	0.0103261
CD151	0.73681	0.00145172	0.0103535
ZNRD2	0.580019	0.00145959	0.0103867
QPCTL	0.658937	0.0014613	0.0103944
HAGHL	0.864155	0.00146369	0.0104069
TCN2	0.835669	0.00146512	0.0104112
ELOVL1	0.81064	0.00146914	0.0104228
CSPG4	0.782677	0.00147062	0.0104287
BBC3	0.691409	0.00147627	0.0104459
JUND	0.676552	0.00147552	0.0104459
NME7	-0.671643	0.00148378	0.0104945
IFI6	0.962004	0.001485	0.0104985
ZNF880	-0.704653	0.00148578	0.0104995
TNC	0.877244	0.00148835	0.0105003
SLC39A13	0.650204	0.00149202	0.0105161
PNPT1	-0.59796	0.00150087	0.0105647
CNTRL	-0.68368	0.00151139	0.0106331
CAVIN2	1.29168	0.00151256	0.0106331
XPA	-0.587459	0.00151662	0.0106571
PAXX	0.580614	0.00152555	0.0107152
LRRCC1	-0.785722	0.00152909	0.0107307
ZDHHC21	-0.630935	0.00153334	0.0107513
CCDC117	-0.794662	0.001539	0.0107847
H2AW	0.770183	0.00153944	0.0107847
SVEP1	-0.895832	0.00154027	0.0107859
GLI3	0.684132	0.00154509	0.010815
ARX	0.825779	0.0015509	0.0108416
SGCA	2.37914	0.00155077	0.0108416
LIAS	-0.624616	0.00155765	0.0108747
NBPF11	-0.618586	0.00155719	0.0108747
TCFL5	-0.698841	0.0015587	0.0108762
RASIP1	0.912697	0.00155921	0.0108762
ANAPC15	0.609148	0.00156392	0.0108997
C4orf46	-0.772447	0.00156586	0.0109086
ZNF682	-0.839817	0.00156863	0.0109232
PTPRQ	-1.19666	0.00157554	0.0109666
YWHAB	-0.795953	0.00157847	0.0109823
DMXL2	-0.583956	0.00158327	0.0110006
CD3E	2.25656	0.00158382	0.0110006
IGSF21	0.710504	0.00158948	0.0110258
INKA1	1.01791	0.00158919	0.0110258
SNAPC3	-0.618802	0.00159599	0.0110662
DNPH1	0.724941	0.00159862	0.0110797
ZNF181	-0.684323	0.00160636	0.0111238
SIX5	0.906218	0.0016109	0.0111506
HPGDS	2.08606	0.00164249	0.0113595
PRKACB	-0.580991	0.00164661	0.0113828
CD53	1.10968	0.00164726	0.0113828
CRYAB	1.06044	0.00165413	0.0114157
WTIP	0.853551	0.00165694	0.0114253
EYA2	0.617424	0.0016597	0.0114395
PTN	0.708034	0.00166757	0.0114889
LTV1	-0.607445	0.00167213	0.0115105
RNF208	0.809648	0.00167656	0.0115264
PTPN20	-0.700994	0.00167913	0.0115342
IMPA1	-0.594207	0.00168132	0.0115416
AC069368.1	1.53419	0.00168234	0.0115416
ECRG4	0.947708	0.00169084	0.0115755
SORBS3	0.713712	0.00169069	0.0115755
INHBB	0.788136	0.00168935	0.0115755
F10	2.05366	0.00169182	0.0115773
ATP6V0D1	0.610022	0.00170161	0.0116345
OSBPL1A	-0.596132	0.00170501	0.0116528
CHIC1	-0.732838	0.00172143	0.0117552
TMEM117	-0.675846	0.00172571	0.011756
PPFIA2	-1.08461	0.00172661	0.011756
NEK5	-1.07011	0.00172498	0.011756
MGAM	1.10099	0.00172462	0.011756
AP1AR	-0.584791	0.00173173	0.0117766
IGFBP6	1.24478	0.00173183	0.0117766
ADAMTS9	-1.14793	0.00173621	0.0117951
ERCC5	-0.660831	0.00173877	0.011804
OMA1	-0.619974	0.00174311	0.0118203
FBLL1	0.870352	0.0017468	0.0118338
AC011005.1	1.04715	0.00175352	0.0118694
OLFML3	1.25417	0.00175779	0.0118933
ARHGAP39	0.651508	0.00176278	0.0119122
ATP1B2	0.703922	0.00176486	0.0119213
SLC1A5	1.04879	0.00176938	0.0119435
LRFN3	0.680161	0.00177334	0.0119586
ABHD12	0.597651	0.00177549	0.0119681
FAM47E	-0.796006	0.00177894	0.0119864
TCTEX1D2	-0.635274	0.00178924	0.0120508
SERPING1	0.844477	0.00179595	0.0120726
PLPP3	0.725765	0.00179694	0.0120726
PGAM1	0.594631	0.00179435	0.0120726
NAPG	-0.711131	0.00180694	0.0121348
GPALPP1	-0.59186	0.00180822	0.0121383
TUBB2A	0.822034	0.00182074	0.012217
GLIS2	0.715155	0.00182879	0.0122562
AKR7A3	0.683334	0.00183576	0.0122978
CCDC51	0.650607	0.00184017	0.0123222
MEST	-0.726247	0.00185531	0.0124185
TSR3	0.658081	0.00185818	0.0124274
MAPK8IP1	0.605921	0.00185756	0.0124274
POLR2G	0.742982	0.00188142	0.012557
ZNF320	-0.60693	0.00189008	0.0126096
ELMOD2	-0.67579	0.00189239	0.0126198
SLC35B2	0.732114	0.0018966	0.0126427
ANP32E	-0.593672	0.0018978	0.0126455
SLC29A3	0.763727	0.00190185	0.0126621
MRGPRF	1.23295	0.00190723	0.0126829
DNER	0.883562	0.00190731	0.0126829
DDT	0.633495	0.0019107	0.0126908
ATG10	-0.659781	0.00191164	0.0126908
SCHIP1	-0.586216	0.00192387	0.0127616
MYLK	0.686316	0.00193341	0.0128091
WDR90	0.619117	0.00194128	0.012856
TAP1	0.74851	0.00194523	0.0128717
AC233723.1	1.69002	0.00194502	0.0128717
EFEMP2	0.590772	0.00194973	0.0128915
SREK1IP1	-0.651814	0.00196681	0.0129933
TAS2R19	-1.00681	0.00197717	0.0130511
SPATA2L	0.69728	0.0019986	0.0131658
TIE1	0.969505	0.00200398	0.0131959
OPRL1	0.768948	0.00200615	0.0131994
ZNF527	-0.938213	0.00200575	0.0131994
CEP152	-0.731275	0.00201358	0.013243
TTC23L	-0.934873	0.00201901	0.0132733
TMEM132A	0.766672	0.00202137	0.0132781
MDM4	-0.671833	0.00202138	0.0132781
TPD52L1	0.59464	0.00204142	0.0133826
SLC66A2	0.646249	0.00204832	0.0134064
LYL1	0.754338	0.00205864	0.0134629
BTBD19	1.3155	0.00206906	0.0135256
PAPLN	0.880469	0.00207537	0.0135613
FN1	1.16704	0.0020769	0.0135659
RHBDL1	0.909747	0.00207928	0.0135705
CTSS	1.24232	0.00207917	0.0135705
TPRKB	-0.595461	0.00208237	0.0135843
ABHD17B	-0.7103	0.00208675	0.0135974
TDO2	-1.41903	0.00209173	0.0136189
PAX6	0.742563	0.0020926	0.0136191
UBA7	0.61633	0.00209536	0.0136316
AP2S1	0.7281	0.00211338	0.0137433
RGPD3	-0.596758	0.00211459	0.0137457
ZNF765	-0.582314	0.00212166	0.0137806
C1QTNF4	0.906441	0.00212525	0.0137929
APOC4-APOC2	1.28329	0.00213371	0.0138312
H2BS1	1.77438	0.00215398	0.0139292
NSUN6	-0.616124	0.00215514	0.0139311
ENO1	0.587448	0.00215707	0.0139311
CNTN3	-0.843221	0.00215708	0.0139311
SMIM10	0.846144	0.00215772	0.0139311
GPX1	1.08731	0.00216711	0.0139807
SYDE2	-0.767502	0.00217082	0.0139935
AASDHPPT	-0.58827	0.00217792	0.0140281
OSGIN1	1.2059	0.00218097	0.0140422
CST7	2.58834	0.00219498	0.0140932
ALDH3B1	1.10801	0.00219957	0.0140935
RHBDF1	0.663497	0.00219984	0.0140935
SLC6A15	-0.700907	0.00220195	0.0140935
GCK	1.05182	0.002196	0.0140935
ARPP19	-0.621687	0.00220013	0.0140935
IFI27	1.04232	0.00220371	0.0140935
CCDC126	-0.649176	0.00220308	0.0140935
GATA2	0.991949	0.00220036	0.0140935
IRAK4	-0.812732	0.00220252	0.0140935
SYT14	-0.64679	0.00220554	0.0140996
EEF2KMT	0.599236	0.00221964	0.0141595
RPL35	0.622344	0.00222014	0.0141595
EFCAB13	-1.26084	0.00223061	0.0142007
TAS2R46	-1.34886	0.00223098	0.0142007
FOXC1	1.01962	0.0022413	0.0142329
NOTCH3	0.876602	0.00223969	0.0142329
SEPTIN7	-0.778215	0.00224073	0.0142329
FBXO44	0.719687	0.00223943	0.0142329
CLSTN1	0.59982	0.00223804	0.0142329
MOBP	-1.36188	0.00225405	0.0143063
CALHM2	0.580929	0.00226831	0.0143763
NDUFA12	0.768207	0.00226781	0.0143763
UCKL1	0.645658	0.00227148	0.0143851
DDAH2	0.635078	0.00227609	0.0143976
CCDC146	-0.862823	0.00228346	0.0144385
SRP9	-0.647691	0.00230838	0.0145847
KRT222	-1.27193	0.00232671	0.0146834
TUBB4A	0.700741	0.00233035	0.0146949
GPR146	0.790441	0.00232969	0.0146949
MOSPD3	0.664557	0.00233839	0.0147341
MMP14	0.713314	0.00234069	0.0147429
LRRC25	1.1415	0.0023511	0.0147969
LGALS9	0.71177	0.00236264	0.0148523
PPM1A	-0.654747	0.00236657	0.0148655
COL1A1	1.47145	0.00237258	0.0148975
AC098850.3	-1.57211	0.00238383	0.0149623
PTGDS	0.711915	0.00239018	0.0149861
SPCS3	-0.673497	0.00239038	0.0149861
PAQR4	0.714146	0.00240115	0.0150384
AJM1	0.8182	0.00240415	0.0150491
VAMP7	-0.751422	0.00241199	0.0150901
STAT5A	0.690412	0.00241255	0.0150901
CEND1	0.693507	0.00241808	0.0151052
ARHGAP11A	-0.983588	0.00241782	0.0151052
SLC45A1	0.595444	0.00243026	0.0151541
RFX2	0.732599	0.00243242	0.0151618
CYCS	-0.591963	0.00243569	0.0151705
SGSH	0.654948	0.0024523	0.0152564
PCSK4	0.648932	0.00245484	0.0152604
MED22	0.784617	0.00245963	0.0152844
THAP9	-1.02462	0.00248155	0.0153735
RGPD4	-1.2808	0.00248118	0.0153735
S1PR2	0.784605	0.0024849	0.0153825
TTC9B	0.731244	0.00251479	0.0155497
EGF	0.990999	0.0025208	0.0155631
SERPINH1	1.20471	0.0025254	0.0155797
NTHL1	0.585586	0.00252703	0.0155838
TEDC1	0.630637	0.00254205	0.0156646
FABP6	1.28092	0.00254329	0.0156663
LPIN3	0.829728	0.00255428	0.015722
GXYLT1	-0.642642	0.00255569	0.0157247
ENTPD2	0.992667	0.00256385	0.015757
CTAGE6	-1.83533	0.00257677	0.0158244
DEGS2	1.07492	0.00258585	0.0158741
EIF4E	-0.921029	0.0025937	0.0159164
TRMT13	-0.798965	0.0026064	0.0159817
TTYH3	0.741729	0.00261125	0.0159938
NOP16	0.763136	0.00261506	0.0160093
TGFBR3L	1.30313	0.00261698	0.0160093
FNBP4	-0.585832	0.00261964	0.0160149
GLI2	0.844712	0.00262416	0.0160365
ISYNA1	0.615639	0.00262654	0.016039
GDF10	0.931928	0.00263718	0.0160918
SAMD13	-0.978974	0.0026456	0.0161353
PUM3	-0.661296	0.00266913	0.0162472
GDPD2	0.924544	0.00266786	0.0162472
ZNF83	-0.691752	0.00267165	0.0162472
ZNF429	-0.634002	0.00266956	0.0162472
FAM227B	-0.779671	0.002686	0.01631
PORCN	0.594135	0.00268893	0.0163217
RRBP1	0.632122	0.00269615	0.0163594
LACC1	-1.16202	0.00269812	0.0163652
ADGRA1	0.63669	0.00270016	0.0163715
ATP2A3	0.989931	0.00270529	0.0163904
PRRG2	1.33206	0.00275391	0.0166476
ANKRD31	-1.04973	0.00275583	0.016653
CITED2	0.644595	0.002768	0.0167079
ANOS1	0.688263	0.00277008	0.0167142
SASS6	-0.792637	0.00277515	0.0167261
FAM161A	-0.703074	0.00277492	0.0167261
ZNF829	-0.647647	0.00278484	0.0167659
ZSCAN16	-0.847105	0.00278484	0.0167659
KIF5A	0.799922	0.00278723	0.016774
C5orf49	0.870097	0.00278846	0.0167752
GOLT1B	-0.822032	0.00279134	0.0167863
AC013394.1	-0.678357	0.00279253	0.0167873
RPF2	-0.678426	0.00280014	0.0168143
CENPO	0.639985	0.00280292	0.0168186
ESAM	0.950202	0.0028127	0.0168648
SNAI3	0.930833	0.00281813	0.0168911
EFEMP1	0.954967	0.00283259	0.0169652
MAFB	0.996393	0.00283903	0.0169913
PSTPIP1	0.70109	0.00284279	0.016995
PSMD12	-0.595916	0.00284168	0.016995
PLEKHA1	-0.667437	0.00285818	0.0170681
GPR22	-1.11633	0.00286522	0.0171038
C4orf19	0.711756	0.00287388	0.0171429
ARMC7	0.590094	0.00287517	0.0171443
ACTA2	1.87827	0.00288828	0.0172098
CAPNS1	0.637454	0.00289774	0.0172404
C12orf45	-0.689487	0.00290051	0.0172404
ANO4	-0.726464	0.00290078	0.0172404
ANKRD18B	-1.01395	0.00289665	0.0172404
CEBPA	0.601526	0.00290158	0.0172404
MADCAM1	1.10304	0.002913	0.017281
DHRS7	0.750544	0.00291529	0.0172882
MED11	0.715233	0.00291797	0.0172915
NT5C	0.601977	0.00294881	0.0174424
ATP11B	-0.594137	0.00295565	0.0174701
BAIAP2L2	0.864471	0.00295497	0.0174701
TRAPPC6B	-0.589175	0.00296076	0.0174915
PANX2	0.737974	0.00296546	0.0175089
PUS10	-0.765351	0.00296818	0.0175186
SLC1A4	0.600085	0.00298769	0.0176191
RAB3IL1	0.634803	0.00298675	0.0176191
RAB4A	-0.587449	0.00298846	0.0176191
[truncated: 617 more rows]

## Sheet: EC_early
	log2FoldChange	pvalue	padj
INHBA	2.98398	4.78266e-07	0.00781535
WBP11	0.603621	4.44822e-06	0.0111606
NPTX2	2.76107	2.91744e-06	0.0111606
HS3ST2	2.34182	3.01035e-06	0.0111606
PNPLA2	0.962751	3.82753e-06	0.0111606
DISP3	1.51935	4.78086e-06	0.0111606
AC106886.6	1.0354	3.31282e-06	0.0111606
THEM4	-0.646096	6.22223e-06	0.0114754
RRAD	2.66708	6.32021e-06	0.0114754
MAGOHB	-0.77118	8.72626e-06	0.0122912
CHPF	1.04522	8.31408e-06	0.0122912
POLR2L	1.03192	9.02606e-06	0.0122912
PER2	0.890192	1.03023e-05	0.01295
AP2S1	1.02073	1.24244e-05	0.0136516
WDR83OS	0.871305	1.25313e-05	0.0136516
RPP21	0.800168	1.44618e-05	0.01477
TIMP1	1.70081	1.77703e-05	0.0170815
REP15	-1.24422	2.13489e-05	0.0183612
ZBTB8OS	-0.768346	2.1077e-05	0.0183612
FOXJ2	0.639084	2.55564e-05	0.0208809
ADPRHL1	1.68748	3.00995e-05	0.0213237
LAMB3	1.76203	2.84468e-05	0.0213237
UBL5	1.02419	3.13181e-05	0.0213237
EDF1	0.923972	3.59083e-05	0.0213701
CSTB	0.73873	3.7925e-05	0.0213701
PLD5	-0.640083	3.61748e-05	0.0213701
PMS1	-0.700077	4.08865e-05	0.0222709
IGSF9B	1.80489	4.55058e-05	0.0239874
FSTL3	1.74024	4.75558e-05	0.0240926
PAX2	2.74984	5.16028e-05	0.0240926
SAP130	0.751291	5.42286e-05	0.0244708
HPGD	-1.71204	5.5408e-05	0.0244708
TMSB10	1.12041	6.99527e-05	0.0255896
PUS7L	-0.721102	6.73136e-05	0.0255896
DPM2	0.646217	6.44701e-05	0.0255896
PNPT1	-0.599934	7.0469e-05	0.0255896
AP2A2	0.728611	6.73632e-05	0.0255896
TCF4	-0.601007	6.95394e-05	0.0255896
ARC	2.07282	6.75369e-05	0.0255896
DUSP15	0.954506	7.25944e-05	0.0257884
RAD18	-0.655296	7.4644e-05	0.0259523
PDCD2L	0.83686	8.14059e-05	0.0262733
PFDN2	0.989614	7.72226e-05	0.0262733
TAS2R14	-1.24983	8.07152e-05	0.0262733
SLC10A7	-0.644596	9.65183e-05	0.0262868
MEA1	0.605654	8.78284e-05	0.0262868
LPAR6	-1.46329	9.62478e-05	0.0262868
ACTC1	2.43294	8.74898e-05	0.0262868
AQP3	2.06007	8.93173e-05	0.0262868
LSM10	0.653146	9.44794e-05	0.0262868
PSMB10	0.890595	8.61674e-05	0.0262868
DYNLRB1	0.963814	0.000103343	0.0266257
COX6B1	1.08732	0.000101814	0.0266257
GDPD5	0.693567	9.96691e-05	0.0266257
EIF6	0.651355	0.000111907	0.0281333
SCNM1	0.602782	0.000113736	0.02816
SF3B5	0.819605	0.000128896	0.029666
LIN28B	-1.37697	0.000134241	0.0304672
RPL27	1.01502	0.000139213	0.0305595
TET3	1.0586	0.000140259	0.0305595
PRH1	-0.728054	0.000138094	0.0305595
POMZP3	0.806963	0.000150431	0.0316536
RTN4RL2	1.36373	0.000148882	0.0316536
ZNF579	0.715987	0.000151278	0.0316536
INAFM1	0.682877	0.000159363	0.0325518
MAP1LC3A	0.625597	0.000166048	0.0330901
ROMO1	1.11449	0.000165409	0.0330901
BCKDK	0.647522	0.000172872	0.033565
VIPR2	-0.8317	0.000175397	0.033565
SV2C	2.01128	0.000176647	0.033565
C19orf53	0.949059	0.000203217	0.0336624
WDR74	0.678953	0.000190151	0.0336624
ATP5MC2	0.604591	0.000193285	0.0336624
HCN4	1.07594	0.00020394	0.0336624
SQSTM1	0.629748	0.000187873	0.0336624
SCAND1	0.957134	0.000188381	0.0336624
COX8A	1.13176	0.000194068	0.0336624
GRINA	0.713444	0.000196273	0.0336624
ACOT1	1.27363	0.000199838	0.0336624
LDB1	0.712692	0.00018452	0.0336624
PUS10	-0.704583	0.000208526	0.0338013
EFNB1	0.809426	0.000219158	0.0341038
ANTKMT	0.982156	0.000221223	0.0341038
CXCL10	3.3039	0.000219806	0.0341038
CFL1	0.77992	0.000219313	0.0341038
SAMD5	-0.963221	0.000218777	0.0341038
EGR4	2.21451	0.000226915	0.0345909
ZNF777	0.603628	0.000228616	0.0345909
SLC39A3	0.585014	0.000237462	0.0346461
ABCC3	2.02656	0.000243448	0.034729
NDUFS6	0.702341	0.000244406	0.034729
SCN5A	1.48147	0.000242561	0.034729
MYOM2	1.15374	0.000273034	0.0363602
ST3GAL6	-0.770313	0.000272157	0.0363602
ZNF574	0.687618	0.000287572	0.0363602
BET1	-0.677145	0.000271389	0.0363602
EGR1	1.40662	0.000283203	0.0363602
MT2A	1.08366	0.000285668	0.0363602
FOSB	1.6731	0.000296636	0.0363602
TAS2R4	-0.964253	0.000291153	0.0363602
ELOF1	0.795041	0.000300729	0.0363602
DAGLA	0.67792	0.000297914	0.0363602
FAM186B	2.42512	0.00026769	0.0363602
FASTKD1	-0.61411	0.000294536	0.0363602
TNFAIP2	1.08242	0.000302612	0.0363602
PCDHA10	-0.681482	0.000281582	0.0363602
AC069503.2	-1.05855	0.000286335	0.0363602
DPY19L2	-0.770546	0.000304885	0.0363659
NKG7	2.99741	0.000312334	0.0369844
COA3	0.584053	0.000314982	0.0370296
MCOLN3	-2.37701	0.000336473	0.0372782
IGSF22	2.01593	0.0003256	0.0372782
DNLZ	0.776004	0.000329332	0.0372782
ATP5MC1	0.63204	0.000340994	0.0373972
GPATCH3	0.666751	0.000346745	0.0377744
ANO7	1.19125	0.000349481	0.0378203
TSEN15	-1.07228	0.000353059	0.0379562
KCNH2	0.660852	0.000363655	0.0383231
GTPBP1	0.58928	0.000377579	0.0383231
EEF1G	0.966449	0.000369776	0.0383231
ATP6V1F	0.71752	0.000384249	0.0387594
IFI27L2	0.80613	0.000400799	0.0391866
SF3B4	0.58183	0.000399827	0.0391866
EGR3	1.36728	0.000391314	0.0391866
UBD	3.91073	0.000403347	0.0391866
KCNC3	1.07943	0.000416515	0.0397383
KDM6B	0.932411	0.000421342	0.0397383
C9orf85	-0.748855	0.000414706	0.0397383
RELB	1.336	0.000434758	0.0405965
NDUFA11	0.691004	0.000441017	0.0409469
DNAJB5	0.977236	0.000451789	0.0414695
C1orf35	0.740227	0.000455914	0.0414695
CEP97	-0.608841	0.000456796	0.0414695
PRDX5	0.811985	0.000462241	0.0415026
TAMALIN	1.04679	0.000459858	0.0415026
OSGIN1	1.12015	0.000472165	0.0417062
C1GALT1C1	-0.697667	0.000470869	0.0417062
MSC	1.11777	0.000467716	0.0417062
GRB14	-1.32237	0.000486391	0.0425033
ZNF79	0.635218	0.000484177	0.0425033
RBM41	-0.677301	0.000498758	0.0425215
VDR	1.60099	0.000501093	0.0425215
SLCO2A1	1.42875	0.000501462	0.0425215
ZNF566	-0.710102	0.000493876	0.0425215
NRAP	1.88379	0.000502213	0.0425215
MIF	0.805532	0.000497525	0.0425215
CAPS	1.11996	0.000515764	0.0425662
MFSD9	-0.715393	0.000513959	0.0425662
TOMM7	0.786467	0.000515478	0.0425662
PLPPR2	0.673361	0.000534171	0.0436444
FBLN5	0.922262	0.000544069	0.0437612
WDR86	1.0901	0.000546312	0.0437612
VIT	1.87421	0.000538478	0.0437612
TAS2R13	-0.931793	0.000541474	0.0437612
KCNMB3	-0.695743	0.000566161	0.04513
DUSP2	1.0491	0.000579421	0.0457407
MC1R	0.939942	0.000576811	0.0457407
TOMM34	0.809698	0.000620365	0.0457988
IFT80	-0.723707	0.000622197	0.0457988
IFI6	1.1841	0.000618188	0.0457988
UBE2L6	0.650089	0.000619638	0.0457988
LRWD1	0.623418	0.000618579	0.0457988
RNF187	0.637128	0.000610752	0.0457988
PGAM1	0.610557	0.000599269	0.0457988
RAB4B-EGLN2	0.980465	0.000603631	0.0457988
GPR3	1.5312	0.000608876	0.0457988
AC012184.2	1.39743	0.00058816	0.0457988
URGCP-MRPS24	3.17429	0.000616137	0.0457988
AVPI1	0.708446	0.000684962	0.0472277
SLC6A8	0.581201	0.000649848	0.0472277
ACTA1	1.81976	0.000678623	0.0472277
DUSP23	0.917603	0.000682146	0.0472277
DAPK3	0.855327	0.000662579	0.0472277
GK5	-0.592521	0.000663686	0.0472277
AMIGO3	2.09365	0.00067299	0.0472277
LDOC1	0.808471	0.00066238	0.0472277
ARMC5	0.638289	0.000691259	0.0474616
RPUSD1	0.626693	0.000707541	0.0477306
ICAM5	1.11429	0.000712703	0.0477306
LGR6	1.47359	0.000720049	0.0478306
CRYGN	1.54786	0.000733644	0.0481212
MEX3D	0.68942	0.000745128	0.0481212
C5orf49	0.8316	0.000747982	0.0481212
ICAM1	1.69923	0.000767479	0.0487991
SNRPC	0.603042	0.00078021	0.0492256
PPDPF	0.895517	0.000792236	0.0496013
CRB2	0.869449	0.000789783	0.0496013

[truncated: 1 more sheets: EC_late]
