# Supplementary material for: Integrative Transcriptomic Analyses of Hippocampal–Entorhinal System Subfields Identify Key Regulators in Alzheimer's Disease
Source: Adv Sci (Weinh). 2023 May 26;10(22):2300876. doi: 10.1002/advs.202300876 (PMC10401097; doi:10.1002/advs.202300876)
Supplement: Supplementary file 7 — Supplemental Table 6 [file ADVS-10-2300876-s003.xlsx]

## Sheet: Table_S6
Table S6. Modular differential connectivity (MDC) of AD-early-pathology network vs. control.
module	MDC	FDR	FDR_random_samples	FDR_random_genes	Annotation
bisque4	18.09	0.02	0.02	0	GOC
black	4.38	0	0	0	GOC
blue	7.67	0	0	0	GOC
brown	2.79	0	0	0	GOC
brown4	14.05	0.06	0.06	0
coral1	165.27	0	0	0	GOC
cyan	1.39	1	0.92	1
darkgreen	5.46	0.1	0.1	0
darkgrey	5.94	0.12	0.12	0
darkmagenta	6.7	0	0	0	GOC
darkolivegreen	7.94	0	0	0	GOC
darkorange	65.6	0	0	0	GOC
darkorange2	10.87	0.12	0.12	0
darkred	0.76	0	0	0	LOC
darkseagreen4	172.73	0	0	0	GOC
darkslateblue	7.85	0.02	0	0.02	GOC
darkturquoise	2.68	1	1	0.18
floralwhite	29.43	0	0	0	GOC
green	1.54	1	1	1
greenyellow	2.21	0.54	0.38	0.54
grey60	2.79	0.14	0	0.14
honeydew1	122.23	0	0	0	GOC
ivory	5.47	0.64	0.64	0.08
lavenderblush3	19.78	0.16	0.16	0
lightcyan	9.41	0	0	0	GOC
lightcyan1	6.07	0.5	0.5	0.02
lightgreen	0.59	0	0	0	LOC
lightpink4	113.08	0	0	0	GOC
lightsteelblue1	10.6	0	0	0	GOC
lightyellow	5.96	0	0	0	GOC
magenta	6.06	0	0	0	GOC
maroon	8.81	0.56	0.56	0
mediumpurple3	1.51	0.9	0	0.9
midnightblue	1.86	0.96	0.96	0.8
navajowhite2	6	0.44	0.44	0.02
orange	14.65	0.34	0.34	0
orangered4	120.61	0	0	0	GOC
paleturquoise	1.58	0.82	0.54	0.82
palevioletred3	24.5	0.06	0.06	0
pink	4.99	0	0	0	GOC
plum1	6.67	0	0	0	GOC
plum2	0.86	0.12	0.12	0.02
purple	15.63	0	0	0	GOC
red	2.51	0.26	0	0.26
royalblue	24.88	0	0	0	GOC
saddlebrown	90.33	0	0	0	GOC
salmon	1.26	1	1	1
salmon4	17.24	0.1	0.1	0
sienna3	5.94	0.66	0.66	0
skyblue	7.56	0.28	0.28	0
skyblue3	26.08	0	0	0	GOC
steelblue	7.28	0.56	0.56	0
tan	1	1	1	1
thistle1	10.52	0.26	0.26	0
thistle2	7.09	0.28	0.28	0
turquoise	7	0	0	0	GOC
violet	9.06	0.32	0.32	0
white	15.22	0	0	0	GOC
yellow	4.41	0	0	0	GOC
yellowgreen	131.03	0	0	0	GOC
