# Supplementary material for: Integrative Transcriptomic Analyses of Hippocampal–Entorhinal System Subfields Identify Key Regulators in Alzheimer's Disease
Source: Adv Sci (Weinh). 2023 May 26;10(22):2300876. doi: 10.1002/advs.202300876 (PMC10401097; doi:10.1002/advs.202300876)
Supplement: Supplementary file 8 — Supplemental Table 7 [file ADVS-10-2300876-s001.xlsx]

## Sheet: Table_S7
Table S7. Modular differential connectivity (MDC) of AD-late-pathology network vs. control.
module	MDC	FDR	FDR_random_samples	FDR_random_genes	Annotation
antiquewhite4	5.15	0	0	0	GOC
bisque4	3.24	0.4	0	0.4
black	2.91	1	1	0.76
blue	15.53	0	0	0	GOC
blue2	61.66	0.02	0.02	0	GOC
brown	5.13	0	0	0	GOC
brown2	164.18	0	0	0	GOC
brown4	1.4	1	1	1
coral1	23.72	0.04	0.04	0	GOC
coral2	1.55	1	0	1
cyan	8.9	0	0	0	GOC
darkgreen	6.13	0	0	0	GOC
darkgrey	1.2	1	0.98	1
darkmagenta	1.98	1	1	0.98
darkolivegreen	1.58	1	1	1
darkolivegreen4	45.81	0	0	0	GOC
darkorange	4.22	0	0	0	GOC
darkorange2	5.97	0	0	0	GOC
darkred	4.71	0	0	0	GOC
darkseagreen4	3.11	0.76	0.76	0.48
darkslateblue	233.3	0	0	0	GOC
darkturquoise	2.21	0.98	0.84	0.98
darkviolet	6.89	0.56	0.56	0.1
firebrick4	19.04	0.12	0.12	0
floralwhite	1.7	1	1	1
green	6	0	0	0	GOC
greenyellow	2.11	1	0.98	1
grey60	6.23	0	0	0	GOC
honeydew1	18.36	0.04	0.04	0	GOC
indianred4	36.83	0	0	0	GOC
ivory	33.03	0	0	0	GOC
lavenderblush3	3.96	0.2	0	0.2
lightcoral	4.87	0.9	0.9	0.16
lightcyan	2.44	1	1	0.96
lightcyan1	22.22	0	0	0	GOC
lightgreen	1.14	1	1	1
lightpink4	1.89	0.9	0	0.9
lightsteelblue	12.43	0.44	0.44	0
lightsteelblue1	2.16	1	1	0.9
lightyellow	5.04	0	0	0	GOC
magenta	20.38	0	0	0	GOC
maroon	1.99	1	1	0.94
mediumorchid	41.33	0.08	0.08	0
mediumpurple2	16.39	0.1	0.1	0
mediumpurple3	1.34	1	1	1
midnightblue	13.5	0	0	0	GOC
navajowhite2	5.52	0.06	0	0.06
orange	3.28	0.9	0.9	0.38
orangered3	22.49	0.14	0.14	0
orangered4	4	0.1	0	0.1
paleturquoise	6.27	0	0	0	GOC
palevioletred3	42.28	0	0	0	GOC
pink	3.45	0.12	0.12	0.08
plum	1.01	1	0.82	1
plum1	5.93	0	0	0	GOC
plum2	20.17	0.2	0.2	0
plum3	291.88	0	0	0	GOC
purple	5.44	0	0	0	GOC
red	6.64	0	0	0	GOC
saddlebrown	8.58	0	0	0	GOC
salmon	11.05	0	0	0	GOC
salmon4	4.27	0.16	0	0.16
sienna3	64.75	0	0	0	GOC
skyblue	0.61	0	0	0	LOC
skyblue1	55.62	0	0	0	GOC
skyblue2	15.98	0.1	0.1	0
skyblue3	1.79	1	1	1
steelblue	1.88	1	0	1
tan	8.71	0	0	0	GOC
thistle	28.4	0.1	0.1	0
thistle1	0.87	0	0	0	LOC
thistle2	32.89	0	0	0	GOC
thistle3	126.59	0	0	0	GOC
violet	6.75	0	0	0	GOC
white	1.71	1	1	1
yellow	4.29	0	0	0	GOC
yellow4	9.71	0.4	0.4	0
yellowgreen	8.41	0	0	0	GOC
